# Supplementary material for: Unveiling kiwifruit TCP genes: evolution, functions, and expression insights
Source: Plant Signal Behav. 2024 Apr 10;19(1):2338985. doi: 10.1080/15592324.2024.2338985 (PMC11008546; doi:10.1080/15592324.2024.2338985)
Supplement: Supplemental Material [file KPSB_A_2338985_SM5915.zip]

Archive with 6 entries (6 files):
- FigureS_1.tif
- FigureS_2.tif
- FigureS_3.tif
- FigureS_4.tif
- FigureS_5.tif
- FigureS_6.tif
