# Supplementary material for: Unveiling kiwifruit TCP genes: evolution, functions, and expression insights
Source: Plant Signal Behav. 2024 Apr 10;19(1):2338985. doi: 10.1080/15592324.2024.2338985 (PMC11008546; doi:10.1080/15592324.2024.2338985)
Supplement: Supplementary Tables.xlsx [file KPSB_A_2338985_SM6148.xlsx]

## Sheet: Table S1
Table S1 Characteristics of kiwifruit TCP genes.
Species	Name	Gene id	Chromosome	Start site	End site
A. chinensis	AcTCP01	Acc01442.1	LG2	890722	892027
	AcTCP02	Acc02302.1	LG2	11639199	11641090
	AcTCP03	Acc02509.1	LG2	14164950	14166440
	AcTCP04	Acc02707.1	LG3	1590052	1591695
	AcTCP05	Acc03187.1	LG3	6722977	6723753
	AcTCP06	Acc04055.1	LG3	17366957	17369139
	AcTCP07	Acc05178.1	LG4	10328747	10330127
	AcTCP08	Acc05559.1	LG5	10654998	10656451
	AcTCP09	Acc05857.1	LG5	14431000	14434478
	AcTCP10	Acc06329.1	LG6	3180888	3182232
	AcTCP11	Acc06470.1	LG6	8152405	8167084
	AcTCP12	Acc06697.1	LG6	12334980	12337058
	AcTCP13	Acc09084.1	LG8	16999826	17001148
	AcTCP14	Acc13889.1	LG12	18997554	19000177
	AcTCP15	Acc14596.1	LG13	7554132	7555500
	AcTCP16	Acc15732.1	LG14	5093310	5095595
	AcTCP17	Acc18253.1	LG16	7545225	7546721
	AcTCP18	Acc18647.1	LG16	18487528	18489854
	AcTCP19	Acc19119.1	LG17	4170012	4172070
	AcTCP20	Acc19964.1	LG18	3759986	3761296
	AcTCP21	Acc20454.1	LG18	14201575	14202517
	AcTCP22	Acc20688.1	LG18	17255619	17257108
	AcTCP23	Acc20776.1	LG18	18259567	18269427
	AcTCP24	Acc21269.1	LG19	11580973	11583002
	AcTCP25	Acc21859.1	LG23	14046495	14047819
	AcTCP26	Acc21895.1	LG23	14457710	14459960
	AcTCP27	Acc25137.1	LG22	15339244	15340815
	AcTCP28	Acc26440.1	LG23	21222191	21224967
	AcTCP29	Acc26616.1	LG23	23211537	23213231
	AcTCP30	Acc26652.1	LG23	23643576	23644794
	AcTCP31	Acc28314.1	LG25	4425484	4427328
	AcTCP32	Acc28550.1	LG25	10095207	10096706
	AcTCP33	Acc29857.1	LG26	12518980	12520519
	AcTCP34	Acc30140.1	LG26	16209649	16210284
	AcTCP35	Acc30510.1	LG27	358286	359620
	AcTCP36	Acc30781.1	LG27	3397816	3399682
	AcTCP37	Acc30834.1	LG27	4449280	4453360
	AcTCP38	Acc31269.1	LG27	12626445	12627881
	AcTCP39	Acc31364.1	LG27	15214296	15216585
	AcTCP40	Acc32197.1	LG28	11222876	11223630
A. eriantha	AeTCP01	DTZ79_02g14520	Chr02	19325635	19326639
	AeTCP02	DTZ79_03g01820	Chr03	1915684	1916502
	AeTCP03	DTZ79_03g07410	Chr03	7733954	7734485
	AeTCP04	DTZ79_03g07430	Chr03	7759592	7760116
	AeTCP05	DTZ79_05g08630	Chr05	17139587	17143949
	AeTCP06	DTZ79_06g03830	Chr06	4717569	4718483
	AeTCP07	DTZ79_06g05430	Chr06	7808397	7809674
	AeTCP08	DTZ79_06g09390	Chr06	15953562	15957050
	AeTCP09	DTZ79_08g09290	Chr08	17449189	17450148
	AeTCP10	DTZ79_12g11690	Chr12	21028169	21032800
	AeTCP11	DTZ79_14g05220	Chr14	6112051	6121531
	AeTCP12	DTZ79_16g08010	Chr16	8507409	8508560
	AeTCP13	DTZ79_16g09430	Chr16	11362891	11364581
	AeTCP14	DTZ79_16g13170	Chr16	28294275	28296068
	AeTCP15	DTZ79_18g14200	Chr18	24948874	24949347
	AeTCP16	DTZ79_19g04170	Chr19	12258500	12267144
	AeTCP17	DTZ79_19g10800	Chr19	20358309	20359395
	AeTCP18	DTZ79_19g11290	Chr19	20903212	20905595
	AeTCP19	DTZ79_19g16560	Chr19	26503727	26504794
	AeTCP20	DTZ79_23g13830	Chr23	17735716	17738238
	AeTCP21	DTZ79_23g19240	Chr23	23512516	23513636
	AeTCP22	DTZ79_25g00720	Chr25	2526331	2526774
	AeTCP23	DTZ79_26g00970	Chr26	4737860	4739494
	AeTCP24	DTZ79_26g06930	Chr26	13292069	13293762
	AeTCP25	DTZ79_27g03390	Chr27	3225504	3231881
	AeTCP26	DTZ79_27g04050	Chr27	4074646	4075758

## Sheet: Table S2
Table S2 Cis-element prediction statistics for each TCP gene promoter region
Gene id	Type	Motif	Location	Length	Functional annotation
AcTCP01	TCT-motif	TCTTAC	1110	6	light responsiveness
AcTCP01	GATA-motif	GATAGGA	830	7	light responsiveness
AcTCP01	TCT-motif	TCTTAC	769	6	light responsiveness
AcTCP01	GATA-motif	GATAGGA	277	7	light responsiveness
AcTCP01	TGACG-motif	TGACG	602	5	MeJA-responsiveness
AcTCP01	GATA-motif	GATAGGA	356	7	light responsiveness
AcTCP01	TCT-motif	TCTTAC	295	6	light responsiveness
AcTCP01	ARE	AAACCA	1172	6	anaerobic induction
AcTCP01	GATA-motif	GATAGGA	751	7	light responsiveness
AcTCP01	MBSI	aaaAaaC(G/C)GTTA	1202	10.5	flavonoid biosynthetic genes regulation
AcTCP01	TCCC-motif	TCTCCCT	1469	7	light responsiveness
AcTCP01	GT1-motif	GGTTAAT	1307	7	light responsiveness
AcTCP01	MBS	CAACTG	1316	6	drought-inducibility
AcTCP01	MRE	AACCTAA	1380	7	light responsiveness
AcTCP01	ABRE	GACACGTGGC	1532	9	abscisic acid responsiveness
AcTCP01	CCAAT-box	CAACGG	1581	6	MYBHv1 binding site
AcTCP01	AAAC-motif	CAATCAAAACCT	1633	11	light responsiveness
AcTCP01	G-box	TAACACGTAG	1776	9	light responsiveness
AcTCP01	GARE-motif	TCTGTTG	1884	7	gibberellin-responsiveness
AcTCP01	Box 4	ATTAAT	1964	6	light responsiveness
AcTCP01	GT1-motif	GGTTAAT	1209	7	light responsiveness
AcTCP01	G-box	CACGAC	1979	6	light responsiveness
AcTCP01	TGACG-motif	TGACG	128	5	MeJA-responsiveness
AcTCP02	chs-CMA1a	TTACTTAA	1211	8	light responsiveness
AcTCP02	ARE	AAACCA	1162	6	anaerobic induction
AcTCP02	Box 4	ATTAAT	1222	6	light responsiveness
AcTCP02	P-box	CCTTTTG	1328	7	gibberellin-responsiveness
AcTCP02	WUN-motif	AAATTTCCT	843	9	wound responsiveness
AcTCP02	LTR	CCGAAA	759	6	low-temperature responsiveness
AcTCP02	Box 4	ATTAAT	466	6	light responsiveness
AcTCP02	AE-box	AGAAACTT	530	8	light responsiveness
AcTCP02	TC-rich repeats	GTTTTCTTAC	1601	9	defense and stress responsiveness
AcTCP02	MRE	AACCTAA	584	7	light responsiveness
AcTCP02	AT-rich	TAAAATACT	1395	9	elicitor-mediated activation
AcTCP02	AT1-motif	AATTATTTTTTATT	48	13	light responsiveness
AcTCP02	MRE	AACCTAA	1625	7	light responsiveness
AcTCP02	CGTCA-motif	CGTCA	1989	5	MeJA-responsiveness
AcTCP02	ERE	ATTTTAAA	232	8	ethylene-responsive
AcTCP02	ERE	ATTTTAAA	621	8	ethylene-responsive
AcTCP02	ERE	ATTTTAAA	1114	8	ethylene-responsive
AcTCP03	TC-rich repeats	GTTTTCTTAC	1470	9	defense and stress responsiveness
AcTCP03	Box 4	ATTAAT	1374	6	light responsiveness
AcTCP03	Box 4	ATTAAT	1315	6	light responsiveness
AcTCP03	Box 4	ATTAAT	1229	6	light responsiveness
AcTCP03	MRE	AACCTAA	1216	7	light responsiveness
AcTCP03	GATA-motif	AAGATAAGATT	1060	10	light responsiveness
AcTCP03	I-box	cCATATCCAAT	1159	10	light responsiveness
AcTCP03	TCT-motif	TCTTAC	1117	6	light responsiveness
AcTCP03	TCT-motif	TCTTAC	875	6	light responsiveness
AcTCP03	I-box	cCATATCCAAT	682	10	light responsiveness
AcTCP03	MRE	AACCTAA	580	7	light responsiveness
AcTCP03	MBSI	aaaAaaC(G/C)GTTA	8	10.5	flavonoid biosynthetic genes regulation
AcTCP03	ATC-motif	AGTAATCT	172	8	light responsiveness
AcTCP03	GARE-motif	TCTGTTG	233	7	gibberellin-responsiveness
AcTCP03	Box 4	ATTAAT	426	6	light responsiveness
AcTCP03	I-box	cGATAAGGCG	536	10	light responsiveness
AcTCP03	ARE	AAACCA	549	6	anaerobic induction
AcTCP03	ARE	AAACCA	555	6	anaerobic induction
AcTCP03	ARE	AAACCA	560	6	anaerobic induction
AcTCP03	G-box	TACGTG	568	6	light responsiveness
AcTCP03	GCN4_motif	TGAGTCA	1205	7	endosperm expression
AcTCP03	CGTCA-motif	CGTCA	1528	5	MeJA-responsiveness
AcTCP03	G-box	CACGAC	1257	6	light responsiveness
AcTCP03	ERE	ATTTCATA	470	8	ethylene-responsive
AcTCP03	ERE	ATTTTAAA	1302	8	ethylene-responsive
AcTCP04	GARE-motif	TCTGTTG	1884	7	gibberellin-responsiveness
AcTCP04	CCAAT-box	CAACGG	1596	6	MYBHv1 binding site
AcTCP04	ABRE	GACACGTGGC	1548	9	abscisic acid responsiveness
AcTCP04	GT1-motif	GGTTAAT	1323	7	light responsiveness
AcTCP04	AT1-motif	AATTATTTTTTATT	1068	13	light responsiveness
AcTCP04	GATA-motif	AAGATAAGATT	991	10	light responsiveness
AcTCP04	GT1-motif	GGTTAAT	765	7	light responsiveness
AcTCP04	Box 4	ATTAAT	655	6	light responsiveness
AcTCP04	Box 4	ATTAAT	1964	6	light responsiveness
AcTCP04	Box 4	ATTAAT	515	6	light responsiveness
AcTCP04	TCT-motif	TCTTAC	418	6	light responsiveness
AcTCP04	ABRE	TACGGTC	239	7	abscisic acid responsiveness
AcTCP04	ATCT-motif	AATCTAATCC	72	9	light responsiveness
AcTCP04	MBS	CAACTG	710	6	drought-inducibility
AcTCP04	Box 4	ATTAAT	613	6	light responsiveness
AcTCP04	Box 4	ATTAAT	1336	6	light responsiveness
AcTCP04	G-box	CACGAC	1979	6	light responsiveness
AcTCP04	ERE	ATTTTAAA	1021	8	ethylene-responsive
AcTCP05	ARE	AAACCA	1837	6	anaerobic induction
AcTCP05	MBS	CAACTG	1914	6	drought-inducibility
AcTCP05	O2-site	GTTGACGTGA	1858	9	zein metabolism regulation
AcTCP05	TCT-motif	TCTTAC	24	6	light responsiveness
AcTCP05	LTR	CCGAAA	61	6	low-temperature responsiveness
AcTCP05	L-box	ATCCCACCTAC	70	10	light responsiveness
AcTCP05	GATA-motif	GATAGGG	319	7	light responsiveness
AcTCP05	Box 4	ATTAAT	365	6	light responsiveness
AcTCP05	Box 4	ATTAAT	425	6	light responsiveness
AcTCP05	ARE	AAACCA	464	6	anaerobic induction
AcTCP05	ARE	AAACCA	1822	6	anaerobic induction
AcTCP05	G-box	TACGTG	573	6	light responsiveness
AcTCP05	G-box	CCACGTAA	629	8	light responsiveness
AcTCP05	TATC-box	TATCCCA	752	7	gibberellin-responsiveness
AcTCP05	Box 4	ATTAAT	1064	6	light responsiveness
AcTCP05	ABRE	CGTACGTGCA	1339	9	abscisic acid responsiveness
AcTCP05	Box 4	ATTAAT	1464	6	light responsiveness
AcTCP05	Box 4	ATTAAT	1745	6	light responsiveness
AcTCP05	AuxRR-core	GGTCCAT	1814	7	auxin responsiveness
AcTCP05	G-box	CCACGTAA	1780	8	light responsiveness
AcTCP05	Box 4	ATTAAT	557	6	light responsiveness
AcTCP05	ERE	ATTTTAAA	1285	8	ethylene-responsive
AcTCP05	ERE	ATTTTAAA	1483	8	ethylene-responsive
AcTCP06	TCT-motif	TCTTAC	73	6	light responsiveness
AcTCP06	TCT-motif	TCTTAC	1862	6	light responsiveness
AcTCP06	ARE	AAACCA	1811	6	anaerobic induction
AcTCP06	TCA-element	CCATCTTTTT	1731	9	salicylic acid responsiveness
AcTCP06	GATA-motif	GATAGGA	1701	7	light responsiveness
AcTCP06	GATA-motif	AAGGATAAGG	1583	9	light responsiveness
AcTCP06	GATT-motif	CTCCTGATTGGA	1423	11	light responsiveness
AcTCP06	LAMP-element	CTTTATCA	1297	8	light responsiveness
AcTCP06	ARE	AAACCA	1139	6	anaerobic induction
AcTCP06	LTR	CCGAAA	1074	6	low-temperature responsiveness
AcTCP06	AE-box	AGAAACTT	856	8	light responsiveness
AcTCP06	MRE	AACCTAA	783	7	light responsiveness
AcTCP06	Box 4	ATTAAT	620	6	light responsiveness
AcTCP06	Gap-box	CAAATGAA(A/G)A	400	9.5	light responsiveness
AcTCP06	3-AF3 binding site	CACTATCTAAC	351	10	conserved DNA module array (CMA3)
AcTCP06	Box 4	ATTAAT	217	6	light responsiveness
AcTCP06	circadian	CAAAGATATC	125	9	circadian control
AcTCP06	TCT-motif	TCTTAC	1249	6	light responsiveness
AcTCP06	LTR	CCGAAA	907	6	low-temperature responsiveness
AcTCP06	Box 4	ATTAAT	1986	6	light responsiveness
AcTCP06	MRE	AACCTAA	1927	7	light responsiveness
AcTCP06	ERE	ATTTTAAA	23	8	ethylene-responsive
AcTCP06	ERE	ATTTTAAA	577	8	ethylene-responsive
AcTCP07	GT1-motif	GGTTAAT	1349	7	light responsiveness
AcTCP07	3-AF1 binding site	TAAGAGAGGAA	1441	10	light responsiveness
AcTCP07	TGACG-motif	TGACG	1593	5	MeJA-responsiveness
AcTCP07	Box 4	ATTAAT	1612	6	light responsiveness
AcTCP07	TCA-element	TCAGAAGAGG	1626	9	salicylic acid responsiveness
AcTCP07	MBS	CAACTG	1874	6	drought-inducibility
AcTCP07	GT1-motif	GGTTAAT	1050	7	light responsiveness
AcTCP07	Box 4	ATTAAT	963	6	light responsiveness
AcTCP07	TCT-motif	TCTTAC	885	6	light responsiveness
AcTCP07	Box 4	ATTAAT	1108	6	light responsiveness
AcTCP07	AE-box	AGAAACAA	672	8	light responsiveness
AcTCP07	TGACG-motif	TGACG	481	5	MeJA-responsiveness
AcTCP07	MRE	AACCTAA	457	7	light responsiveness
AcTCP07	GATA-motif	GATAGGG	406	7	light responsiveness
AcTCP07	TCA-element	TCAGAAGAGG	269	9	salicylic acid responsiveness
AcTCP07	G-box	CACGAC	227	6	light responsiveness
AcTCP07	GT1-motif	GGTTAA	190	6	light responsiveness
AcTCP07	CAT-box	GCCACT	180	6	meristem expression
AcTCP07	CCAAT-box	CAACGG	166	6	MYBHv1 binding site
AcTCP07	TCCC-motif	TCTCCCT	622	7	light responsiveness
AcTCP07	TGACG-motif	TGACG	1330	5	MeJA-responsiveness
AcTCP07	ERE	ATTTTAAA	904	8	ethylene-responsive
AcTCP08	Box 4	ATTAAT	1331	6	light responsiveness
AcTCP08	GATA-motif	AAGATAAGATT	857	10	light responsiveness
AcTCP08	ABRE	GACACGTGGC	931	9	abscisic acid responsiveness
AcTCP08	ARE	AAACCA	1126	6	anaerobic induction
AcTCP08	GATA-motif	GATAGGA	1136	7	light responsiveness
AcTCP08	Box 4	ATTAAT	1389	6	light responsiveness
AcTCP08	AT1-motif	AATTATTTTTTATT	1867	13	light responsiveness
AcTCP08	GT1-motif	GGTTAAT	1594	7	light responsiveness
AcTCP08	GT1-motif	GGTTAA	1610	6	light responsiveness
AcTCP08	TCT-motif	TCTTAC	1767	6	light responsiveness
AcTCP08	GATA-motif	GATAGGA	1847	7	light responsiveness
AcTCP08	Box 4	ATTAAT	837	6	light responsiveness
AcTCP08	GARE-motif	TCTGTTG	1913	7	gibberellin-responsiveness
AcTCP08	O2-site	GATGATGTGG	1988	9	zein metabolism regulation
AcTCP08	GCN4_motif	TGAGTCA	1531	7	endosperm expression
AcTCP08	GA-motif	ATAGATAA	820	8	light responsiveness
AcTCP08	GATA-motif	AAGGATAAGG	1210	9	light responsiveness
AcTCP08	TCT-motif	TCTTAC	700	6	light responsiveness
AcTCP08	GTGGC-motif	CAGCGTGTGGC	622	10	light responsiveness
AcTCP08	GT1-motif	GGTTAA	345	6	light responsiveness
AcTCP08	G-box	TACGTG	319	6	light responsiveness
AcTCP08	circadian	CAAAGATATC	85	9	circadian control
AcTCP08	AuxRR-core	GGTCCAT	792	7	auxin responsiveness
AcTCP08	ERE	ATTTCATA	642	8	ethylene-responsive
AcTCP08	ERE	ATTTTAAA	1377	8	ethylene-responsive
AcTCP09	AACA_motif	TAACAAACTCCA	621	11	endosperm-specific negative expression
AcTCP09	P-box	CAACAAACCCCTT	648	12	light responsiveness
AcTCP09	GATA-motif	AAGATAAGATT	755	10	light responsiveness
AcTCP09	Box 4	ATTAAT	349	6	light responsiveness
AcTCP09	G-box	CACGAC	191	6	light responsiveness
AcTCP09	ARE	AAACCA	62	6	anaerobic induction
AcTCP09	I-box	TGATAATGT	1199	9	light responsiveness
AcTCP09	ABRE	TACGGTC	1247	7	abscisic acid responsiveness
AcTCP09	Sp1	GGGCGG	1448	6	light responsiveness
AcTCP09	TCCC-motif	TCTCCCT	1648	7	light responsiveness
AcTCP09	P-box	CCTTTTG	1700	7	gibberellin-responsiveness
AcTCP09	TCT-motif	TCTTAC	1883	6	light responsiveness
AcTCP09	GATA-motif	AAGGATAAGG	479	9	light responsiveness
AcTCP09	Box 4	ATTAAT	1027	6	light responsiveness
AcTCP09	ERE	ATTTTAAA	15	8	ethylene-responsive
AcTCP09	ERE	ATTTTAAA	267	8	ethylene-responsive
AcTCP10	GT1-motif	GGTTAAT	1444	7	light responsiveness
AcTCP10	Box 4	ATTAAT	1268	6	light responsiveness
AcTCP10	GT1-motif	GGTTAAT	1324	7	light responsiveness
AcTCP10	HD-Zip 1	CAAT(A/T)ATTG	1495	8	differentiation of the palisade mesophyll cells
AcTCP10	CAT-box	GCCACT	1513	6	meristem expression
AcTCP10	G-Box	CACGTG	1627	6	light responsiveness
AcTCP10	I-box	AAGATAAGGCT	1036	10	light responsiveness
AcTCP10	MRE	AACCTAA	989	7	light responsiveness
AcTCP10	CAT-box	GCCACT	1187	6	meristem expression
AcTCP10	Box 4	ATTAAT	842	6	light responsiveness
AcTCP10	Box 4	ATTAAT	787	6	light responsiveness
AcTCP10	CGTCA-motif	CGTCA	192	5	MeJA-responsiveness
AcTCP10	GARE-motif	TCTGTTG	82	7	gibberellin-responsiveness
AcTCP10	TCCC-motif	TCTCCCT	57	7	light responsiveness
AcTCP10	GARE-motif	TCTGTTG	854	7	gibberellin-responsiveness
AcTCP11	TC-rich repeats	ATTCTCTAAC	566	9	defense and stress responsiveness
AcTCP11	Box 4	ATTAAT	250	6	light responsiveness
AcTCP11	Box 4	ATTAAT	14	6	light responsiveness
AcTCP11	TGACG-motif	TGACG	442	5	MeJA-responsiveness
AcTCP11	TC-rich repeats	ATTCTCTAAC	468	9	defense and stress responsiveness
AcTCP11	ARE	AAACCA	1971	6	anaerobic induction
AcTCP11	TGACG-motif	TGACG	1833	5	MeJA-responsiveness
AcTCP11	G-Box	CACGTT	1762	6	light responsiveness
AcTCP11	TCA-element	TCAGAAGAGG	1730	10	salicylic acid responsiveness
AcTCP11	ARE	AAACCA	1643	6	anaerobic induction
AcTCP11	ARE	AAACCA	1637	6	anaerobic induction
AcTCP11	MRE	AACCTAA	1473	7	light responsiveness
AcTCP11	LAMP-element	CTTTATCA	1445	8	light responsiveness
AcTCP11	GT1-motif	GGTTAA	1437	6	light responsiveness
AcTCP11	ARE	AAACCA	1031	6	anaerobic induction
AcTCP11	Box 4	ATTAAT	786	6	light responsiveness
AcTCP11	TGA-element	AACGAC	758	6	auxin responsiveness
AcTCP11	TCA-element	CCATCTTTTT	109	10	salicylic acid responsiveness
AcTCP11	I-box	AGATAAGG	746	8	light responsiveness
AcTCP11	ERE	ATTTCATA	1989	8	ethylene-responsive
AcTCP12	TCA-element	CCATCTTTTT	1291	9	salicylic acid responsiveness
AcTCP12	chs-CMA1a	TTACTTAA	911	8	light responsiveness
AcTCP12	MRE	AACCTAA	250	7	light responsiveness
AcTCP12	GA-motif	ATAGATAA	363	8	light responsiveness
AcTCP12	ARE	AAACCA	397	6	anaerobic induction
AcTCP12	O2-site	GATGA(C/T)(A/G)TG(A/G)	470	8	zein metabolism regulation
AcTCP12	O2-site	GTTGACGTGA	561	9	zein metabolism regulation
AcTCP12	ARE	AAACCA	623	6	anaerobic induction
AcTCP12	CCAAT-box	CAACGG	714	6	MYBHv1 binding site
AcTCP12	Box 4	ATTAAT	1458	6	light responsiveness
AcTCP12	G-box	CACGAC	991	6	light responsiveness
AcTCP12	GATA-motif	GATAGGA	1019	7	light responsiveness
AcTCP12	TCT-motif	TCTTAC	1072	6	light responsiveness
AcTCP12	GATA-motif	GATAGGA	1129	7	light responsiveness
AcTCP13	TGA-element	AACGAC	1654	6	auxin responsiveness
AcTCP13	CAT-box	GCCACT	1321	6	meristem expression
AcTCP13	CGTCA-motif	CGTCA	1223	5	MeJA-responsiveness
AcTCP13	Box 4	ATTAAT	1125	6	light responsiveness
AcTCP13	AT-rich sequence	TAAAATACT	1096	9	elicitor-mediated activation
AcTCP13	ACE	CTAACGTATT	1075	9	light responsiveness
AcTCP13	G-box	TACGTG	1530	6	light responsiveness
AcTCP13	Box 4	ATTAAT	697	6	light responsiveness
AcTCP13	Box 4	ATTAAT	97	6	light responsiveness
AcTCP13	GATA-motif	GATAGGA	1000	7	light responsiveness
AcTCP13	Box 4	ATTAAT	51	6	light responsiveness
AcTCP13	AT1-motif	AATTATTTTTTATT	10	13	light responsiveness
AcTCP13	TCA-element	CCATCTTTTT	1770	9	salicylic acid responsiveness
AcTCP13	Box 4	ATTAAT	85	6	light responsiveness
AcTCP13	TGA-element	AACGAC	306	6	auxin responsiveness
AcTCP13	ERE	ATTTTAAA	797	8	ethylene-responsive
AcTCP13	ERE	ATTTCATA	1690	8	ethylene-responsive
AcTCP14	G-Box	CACGTT	1075	6	light responsiveness
AcTCP14	MBS	CAACTG	1265	6	drought-inducibility
AcTCP14	MBS	CAACTG	1610	6	drought-inducibility
AcTCP14	GT1-motif	GGTTAA	1760	6	light responsiveness
AcTCP14	TCA-element	CCATCTTTTT	1751	9	salicylic acid responsiveness
AcTCP14	AE-box	AGAAACAA	1801	8	light responsiveness
AcTCP14	MBS	CAACTG	1019	6	drought-inducibility
AcTCP14	TCT-motif	TCTTAC	1673	6	light responsiveness
AcTCP14	G-box	CACGAC	986	6	light responsiveness
AcTCP14	Box 4	ATTAAT	1162	6	light responsiveness
AcTCP14	TC-rich repeats	ATTCTCTAAC	780	9	defense and stress responsiveness
AcTCP14	CCAAT-box	CAACGG	707	6	MYBHv1 binding site
AcTCP14	TGACG-motif	TGACG	673	5	MeJA-responsiveness
AcTCP14	Box 4	ATTAAT	660	6	light responsiveness
AcTCP14	G-box	CACGTC	646	6	light responsiveness
AcTCP14	GATA-motif	AAGGATAAGG	534	9	light responsiveness
AcTCP14	LTR	CCGAAA	256	6	low-temperature responsiveness
AcTCP14	P-box	CCTTTTG	351	7	gibberellin-responsiveness
AcTCP14	GATA-motif	AAGGATAAGG	528	9	light responsiveness
AcTCP14	ERE	ATTTTAAA	4	8	ethylene-responsive
AcTCP14	ERE	ATTTTAAA	1156	8	ethylene-responsive
AcTCP14	ERE	ATTTTAAA	1948	8	ethylene-responsive
AcTCP15	TCA-element	CCATCTTTTT	428	9	salicylic acid responsiveness
AcTCP15	I-box	GTATAAGGCC	377	9	light responsiveness
AcTCP15	TATC-box	TATCCCA	365	7	gibberellin-responsiveness
AcTCP15	TGACG-motif	TGACG	330	5	MeJA-responsiveness
AcTCP15	P-box	CCTTTTG	115	7	gibberellin-responsiveness
AcTCP15	TGA-element	AACGAC	695	6	auxin responsiveness
AcTCP15	MRE	AACCTAA	1218	7	light responsiveness
AcTCP15	TGA-element	AACGAC	1178	6	auxin responsiveness
AcTCP15	P-box	CCTTTTG	1153	7	gibberellin-responsiveness
AcTCP15	Box 4	ATTAAT	1035	6	light responsiveness
AcTCP15	TGA-element	AACGAC	995	6	auxin responsiveness
AcTCP15	Box 4	ATTAAT	832	6	light responsiveness
AcTCP15	LTR	CCGAAA	899	6	low-temperature responsiveness
AcTCP15	ERE	ATTTTAAA	1525	8	ethylene-responsive
AcTCP16	CGTCA-motif	CGTCA	189	5	MeJA-responsiveness
AcTCP16	AuxRR-core	GGTCCAT	1053	7	auxin responsiveness
AcTCP16	Box 4	ATTAAT	1080	6	light responsiveness
AcTCP16	AE-box	AGAAACAA	1118	8	light responsiveness
AcTCP16	GT1-motif	GGTTAAT	1205	7	light responsiveness
AcTCP16	CCAAT-box	CAACGG	1347	6	MYBHv1 binding site
AcTCP16	AuxRR-core	GGTCCAT	1520	7	auxin responsiveness
AcTCP16	LAMP-element	CTTTATCA	1663	8	light responsiveness
AcTCP16	G-box	ACACGTGT	1693	8	light responsiveness
AcTCP16	NON-box	AGATCGACG	1744	9	meristem specific activation
AcTCP16	ARE	AAACCA	172	6	anaerobic induction
AcTCP16	AE-box	AGAAACTT	1915	8	light responsiveness
AcTCP16	GT1-motif	GGTTAAT	760	7	light responsiveness
AcTCP16	GT1-motif	GGTTAAT	645	7	light responsiveness
AcTCP16	AuxRR-core	GGTCCAT	615	7	auxin responsiveness
AcTCP16	TCA-element	CCATCTTTTT	949	9	salicylic acid responsiveness
AcTCP16	GARE-motif	TCTGTTG	237	7	gibberellin-responsiveness
AcTCP16	AT1-motif	AATTATTTTTTATT	313	13	light responsiveness
AcTCP16	Box 4	ATTAAT	338	6	light responsiveness
AcTCP16	Box 4	ATTAAT	563	6	light responsiveness
AcTCP16	ERE	ATTTTAAA	667	8	ethylene-responsive
AcTCP17	TATC-box	TATCCCA	1657	7	gibberellin-responsiveness
AcTCP17	AE-box	AGAAACAA	1256	8	light responsiveness
AcTCP17	CAT-box	GCCACT	1295	6	meristem expression
AcTCP17	ABRE	CACGTG	1552	6	abscisic acid responsiveness
AcTCP17	ARE	AAACCA	1620	6	anaerobic induction
AcTCP17	circadian	CAAAGATATC	1651	9	circadian control
AcTCP17	AE-box	AGAAACAA	1769	8	light responsiveness
AcTCP17	O2-site	GATGATGTGG	1261	9	zein metabolism regulation
AcTCP17	MBS	CAACTG	685	6	drought-inducibility
AcTCP17	O2-site	GATGATGTGG	924	9	zein metabolism regulation
AcTCP17	GA-motif	ATAGATAA	795	8	light responsiveness
AcTCP17	I-box	ccttatcct	1794	9	light responsiveness
AcTCP17	CGTCA-motif	CGTCA	1054	5	MeJA-responsiveness
AcTCP17	TATC-box	TATCCCA	491	7	gibberellin-responsiveness
AcTCP17	Box 4	ATTAAT	429	6	light responsiveness
AcTCP17	ARE	AAACCA	383	6	anaerobic induction
AcTCP17	CAT-box	GCCACT	249	6	meristem expression
AcTCP17	GATA-motif	AAGGATAAGG	1092	9	light responsiveness
AcTCP17	Box 4	ATTAAT	1113	6	light responsiveness
AcTCP17	TATC-box	TATCCCA	1198	7	gibberellin-responsiveness
AcTCP17	Box 4	ATTAAT	996	6	light responsiveness
AcTCP17	3-AF1 binding site	TAAGAGAGGAA	1042	10	light responsiveness
AcTCP18	AT-rich sequence	TAAAATACT	376	9	elicitor-mediated activation
AcTCP18	TATC-box	TATCCCA	117	7	gibberellin-responsiveness
AcTCP18	ABRE	GCCGCGTGGC	366	9	abscisic acid responsiveness
AcTCP18	TCCC-motif	TCTCCCT	171	7	light responsiveness
AcTCP18	G-Box	CACGTT	1880	6	light responsiveness
AcTCP18	Box 4	ATTAAT	1851	6	light responsiveness
AcTCP18	O2-site	GATGATGTGG	1023	9	zein metabolism regulation
AcTCP18	CAT-box	GCCACT	1239	6	meristem expression
AcTCP18	GATA-motif	GATAGGA	1261	7	light responsiveness
AcTCP18	CGTCA-motif	CGTCA	492	5	MeJA-responsiveness
AcTCP18	ARE	AAACCA	619	6	anaerobic induction
AcTCP18	P-box	CCTTTTG	647	7	gibberellin-responsiveness
AcTCP18	I-box	AGATAAGG	664	8	light responsiveness
AcTCP18	O2-site	GATGATGTGG	854	10	zein metabolism regulation
AcTCP18	O2-site	GTTGACGTGA	749	9	zein metabolism regulation
AcTCP18	GTGGC-motif	GATTCTGTGGC	276	10	light responsiveness
AcTCP18	ERE	ATTTCATA	406	8	ethylene-responsive
AcTCP19	CGTCA-motif	CGTCA	1024	5	MeJA-responsiveness
AcTCP19	O2-site	GATGATGTGG	47	9	zein metabolism regulation
AcTCP19	TCT-motif	TCTTAC	345	6	light responsiveness
AcTCP19	Gap-box	CAAATGAA(A/G)A	510	9	light responsiveness
AcTCP19	ABRE	GCAACGTGTC	723	9	abscisic acid responsiveness
AcTCP19	GT1-motif	GGTTAA	988	6	light responsiveness
AcTCP19	RY-element	CATGCATG	1102	8	seed-specific regulation
AcTCP19	TCA-element	CCATCTTTTT	1151	9	salicylic acid responsiveness
AcTCP19	Sp1	GGGCGG	1161	6	light responsiveness
AcTCP19	I-box	GTATAAGGCC	1475	9	light responsiveness
AcTCP19	TATC-box	TATCCCA	1510	7	gibberellin-responsiveness
AcTCP19	P-box	CCTTTTG	1590	7	gibberellin-responsiveness
AcTCP19	TCCC-motif	TCTCCCT	1679	7	light responsiveness
AcTCP19	AAAC-motif	CAATCAAAACCT	1739	11	light responsiveness
AcTCP19	TCA-element	TCAGAAGAGG	1869	9	salicylic acid responsiveness
AcTCP19	TATC-box	TATCCCA	1888	7	gibberellin-responsiveness
AcTCP20	Box 4	ATTAAT	1817	6	light responsiveness
AcTCP20	Sp1	GGGCGG	1500	6	light responsiveness
AcTCP20	AuxRR-core	GGTCCAT	1461	7	auxin responsiveness
AcTCP20	CAT-box	GCCACT	1384	6	meristem expression
AcTCP20	ARE	AAACCA	1357	6	anaerobic induction
AcTCP20	CCAAT-box	CAACGG	837	6	MYBHv1 binding site
AcTCP20	CGTCA-motif	CGTCA	798	5	MeJA-responsiveness
AcTCP20	TCA-element	TCAGAAGAGG	760	9	salicylic acid responsiveness
AcTCP20	MBS	CAACTG	694	6	drought-inducibility
AcTCP20	MBS	CAACTG	585	6	drought-inducibility
AcTCP20	GC-motif	CCCCCG	579	6	anoxic specific inducibility
AcTCP20	LTR	CCGAAA	551	6	low-temperature responsiveness
AcTCP20	ARE	AAACCA	1900	6	anaerobic induction
AcTCP20	TC-rich repeats	ATTCTCTAAC	1928	9	defense and stress responsiveness
AcTCP21	GT1-motif	GGTTAA	1417	6	light responsiveness
AcTCP21	TCT-motif	TCTTAC	1356	6	light responsiveness
AcTCP21	GCN4_motif	TGAGTCA	877	7	endosperm expression
AcTCP21	Box 4	ATTAAT	786	6	light responsiveness
AcTCP21	ABRE	CGCACGTGTC	725	9	abscisic acid responsiveness
AcTCP21	Box 4	ATTAAT	625	6	light responsiveness
AcTCP21	TATC-box	TATCCCA	603	7	gibberellin-responsiveness
AcTCP21	Box 4	ATTAAT	414	6	light responsiveness
AcTCP21	CCAAT-box	CAACGG	445	6	MYBHv1 binding site
AcTCP21	LTR	CCGAAA	387	6	low-temperature responsiveness
AcTCP21	ARE	AAACCA	266	6	anaerobic induction
AcTCP21	G-box	CCACGTAA	1773	8	light responsiveness
AcTCP21	ARE	AAACCA	1815	6	anaerobic induction
AcTCP21	Box 4	ATTAAT	463	6	light responsiveness
AcTCP21	Box 4	ATTAAT	1738	6	light responsiveness
AcTCP21	ARE	AAACCA	1726	6	anaerobic induction
AcTCP22	ARE	AAACCA	1117	6	anaerobic induction
AcTCP22	ARE	AAACCA	1149	6	anaerobic induction
AcTCP22	MBS	CAACTG	1249	6	drought-inducibility
AcTCP22	GT1-motif	GGTTAA	1078	6	light responsiveness
AcTCP22	Box 4	ATTAAT	1710	6	light responsiveness
AcTCP22	ARE	AAACCA	1670	6	anaerobic induction
AcTCP22	TC-rich repeats	GTTTTCTTAC	1612	9	defense and stress responsiveness
AcTCP22	MBS	CAACTG	1326	6	drought-inducibility
AcTCP22	GT1-motif	GGTTAAT	876	7	light responsiveness
AcTCP22	TGA-element	AACGAC	539	6	auxin responsiveness
AcTCP22	TCA-element	CCATCTTTTT	826	9	salicylic acid responsiveness
AcTCP22	ARE	AAACCA	800	6	anaerobic induction
AcTCP22	MBS	CAACTG	768	6	drought-inducibility
AcTCP22	ABRE	ACGTG	762	5	abscisic acid responsiveness
AcTCP22	GARE-motif	TCTGTTG	733	7	gibberellin-responsiveness
AcTCP22	chs-CMA1a	TTACTTAA	147	8	light responsiveness
AcTCP22	GT1-motif	GGTTAA	67	6	light responsiveness
AcTCP22	Box 4	ATTAAT	1565	6	light responsiveness
AcTCP22	ARE	AAACCA	840	6	anaerobic induction
AcTCP22	MRE	AACCTAA	1402	7	light responsiveness
AcTCP22	ERE	ATTTTAAA	1194	8	ethylene-responsive
AcTCP22	ERE	ATTTTAAA	1496	8	ethylene-responsive
AcTCP22	ERE	ATTTTAAA	1502	8	ethylene-responsive
AcTCP22	ERE	ATTTTAAA	1806	8	ethylene-responsive
AcTCP23	CCAAT-box	CAACGG	338	6	MYBHv1 binding site
AcTCP23	TCCC-motif	TCTCCCT	402	7	light responsiveness
AcTCP23	TGACG-motif	TGACG	498	5	MeJA-responsiveness
AcTCP23	HD-Zip 1	CAAT(A/T)ATTG	812	8	differentiation of the palisade mesophyll cells
AcTCP23	G-box	TAAACGTG	1032	8	light responsiveness
AcTCP23	AE-box	AGAAACAA	1132	8	light responsiveness
AcTCP23	Box 4	ATTAAT	1474	6	light responsiveness
AcTCP23	CAT-box	GCCACT	1309	6	meristem expression
AcTCP23	Box 4	ATTAAT	1428	6	light responsiveness
AcTCP23	CAT-box	GCCACT	1800	6	meristem expression
AcTCP23	GT1-motif	GGTTAA	1817	6	light responsiveness
AcTCP23	GTGGC-motif	CAGCGTGTGGC	160	10	light responsiveness
AcTCP23	ARE	AAACCA	1218	6	anaerobic induction
AcTCP23	TC-rich repeats	ATTCTCTAAC	313	9	defense and stress responsiveness
AcTCP23	ERE	ATTTTAAA	595	8	ethylene-responsive
AcTCP23	ERE	ATTTTAAA	1191	8	ethylene-responsive
AcTCP24	Box 4	ATTAAT	682	6	light responsiveness
AcTCP24	TGACG-motif	TGACG	660	5	MeJA-responsiveness
AcTCP24	TCT-motif	TCTTAC	643	6	light responsiveness
AcTCP24	TGACG-motif	TGACG	620	5	MeJA-responsiveness
AcTCP24	AT-rich sequence	TAAAATACT	517	9	elicitor-mediated activation
AcTCP24	TGACG-motif	TGACG	30	5	MeJA-responsiveness
AcTCP24	TGACG-motif	TGACG	253	5	MeJA-responsiveness
AcTCP24	ABRE	AACCCGG	229	7	abscisic acid responsiveness
AcTCP24	GT1-motif	GGTTAAT	121	7	light responsiveness
AcTCP24	Box 4	ATTAAT	10	6	light responsiveness
AcTCP24	LTR	CCGAAA	688	6	low-temperature responsiveness
AcTCP24	G-Box	CACGTT	294	6	light responsiveness
AcTCP24	TCT-motif	TCTTAC	929	6	light responsiveness
AcTCP24	TCA-element	CCATCTTTTT	1169	9	salicylic acid responsiveness
AcTCP24	MRE	AACCTAA	1330	7	light responsiveness
AcTCP24	LTR	CCGAAA	1383	6	low-temperature responsiveness
AcTCP24	TGACG-motif	TGACG	1396	5	MeJA-responsiveness
AcTCP24	CAT-box	GCCACT	1496	6	meristem expression
AcTCP24	AuxRR-core	GGTCCAT	1800	7	auxin responsiveness
AcTCP24	ERE	ATTTTAAA	453	8	ethylene-responsive
AcTCP24	ERE	ATTTTAAA	1126	8	ethylene-responsive
AcTCP25	TGACG-motif	TGACG	118	5	MeJA-responsiveness
AcTCP25	G-Box	CACGTT	1816	6	light responsiveness
AcTCP25	TGACG-motif	TGACG	1296	5	MeJA-responsiveness
AcTCP25	Box 4	ATTAAT	1089	6	light responsiveness
AcTCP25	ATCT-motif	AATCTAATCC	990	9	light responsiveness
AcTCP25	G-box	TACGTG	974	6	light responsiveness
AcTCP25	TGACG-motif	TGACG	951	5	MeJA-responsiveness
AcTCP25	ARE	AAACCA	930	6	anaerobic induction
AcTCP25	G-box	CACGAC	902	6	light responsiveness
AcTCP25	TCT-motif	TCTTAC	722	6	light responsiveness
AcTCP25	G-box	CACGTG	657	6	light responsiveness
AcTCP25	LTR	CCGAAA	462	6	low-temperature responsiveness
AcTCP25	ARE	AAACCA	301	6	anaerobic induction
AcTCP25	HD-Zip 1	CAAT(A/T)ATTG	229	8.5	differentiation of the palisade mesophyll cells
AcTCP25	TATC-box	TATCCCA	1128	7	gibberellin-responsiveness
AcTCP25	P-box	CCTTTTG	819	7	gibberellin-responsiveness
AcTCP25	CAT-box	GCCACT	835	6	meristem expression
AcTCP25	ERE	ATTTTAAA	566	8	ethylene-responsive
AcTCP25	ERE	ATTTTAAA	1026	8	ethylene-responsive
AcTCP25	ERE	ATTTTAAA	1184	8	ethylene-responsive
AcTCP26	GT1-motif	GGTTAAT	1573	7	light responsiveness
AcTCP26	chs-CMA1a	TTACTTAA	1635	8	light responsiveness
AcTCP26	GT1-motif	GGTTAAT	1713	7	light responsiveness
AcTCP26	G-box	GCCACGTGGA	1742	9	light responsiveness
AcTCP26	GC-motif	CCCCCG	1942	6	anoxic specific inducibility
AcTCP26	ATCT-motif	AATCTAATCC	1855	9	light responsiveness
AcTCP26	Box 4	ATTAAT	1972	6	light responsiveness
AcTCP26	TCA-element	CCATCTTTTT	1441	9	salicylic acid responsiveness
AcTCP26	G-box	CACGTC	1805	6	light responsiveness
AcTCP26	Box 4	ATTAAT	1426	6	light responsiveness
AcTCP26	Box 4	ATTAAT	1295	6	light responsiveness
AcTCP26	CAT-box	GCCACT	1353	6	meristem expression
AcTCP26	TCT-motif	TCTTAC	1133	6	light responsiveness
AcTCP26	LAMP-element	CTTTATCA	1104	8	light responsiveness
AcTCP26	CCAAT-box	CAACGG	818	6	MYBHv1 binding site
AcTCP26	LTR	CCGAAA	772	6	low-temperature responsiveness
AcTCP26	MRE	AACCTAA	619	7	light responsiveness
AcTCP26	Box 4	ATTAAT	249	6	light responsiveness
AcTCP26	Box 4	ATTAAT	168	6	light responsiveness
AcTCP26	TGA-element	AACGAC	1410	6	auxin responsiveness
AcTCP26	LTR	CCGAAA	75	6	low-temperature responsiveness
AcTCP27	LTR	CCGAAA	1288	6	low-temperature responsiveness
AcTCP27	MRE	AACCTAA	193	7	light responsiveness
AcTCP27	GT1-motif	GGTTAA	516	6	light responsiveness
AcTCP27	chs-CMA2a	TCACTTGA	641	8	light responsiveness
AcTCP27	circadian	CAAAGATATC	663	9	circadian control
AcTCP27	ARE	AAACCA	1158	6	anaerobic induction
AcTCP27	GT1-motif	GGTTAA	1309	6	light responsiveness
AcTCP27	ARE	AAACCA	1548	6	anaerobic induction
AcTCP27	TCA-element	CCATCTTTTT	1642	9	salicylic acid responsiveness
AcTCP27	circadian	CAAAGATATC	1783	9	circadian control
AcTCP27	TCCC-motif	TCTCCCT	1877	7	light responsiveness
AcTCP27	ARE	AAACCA	1958	6	anaerobic induction
AcTCP27	ERE	ATTTTAAA	1757	8	ethylene-responsive
AcTCP28	G-box	TACGTG	724	6	light responsiveness
AcTCP28	Sp1	GGGCGG	785	6	light responsiveness
AcTCP28	ACE	CTAACGTATT	954	9	light responsiveness
AcTCP28	ATC-motif	AGCTATCCA	1114	9	light responsiveness
AcTCP28	GT1-motif	GGTTAA	1205	6	light responsiveness
AcTCP28	CAT-box	GCCACT	1293	6	meristem expression
AcTCP28	WUN-motif	AAATTTCCT	1347	9	wound responsiveness
AcTCP28	P-box	CCTTTTG	1579	7	gibberellin-responsiveness
AcTCP28	AAAC-motif	CAATCAAAACCT	1733	12	light responsiveness
AcTCP28	O2-site	GATGATGTGG	1818	9	zein metabolism regulation
AcTCP28	ARE	AAACCA	1910	6	anaerobic induction
AcTCP28	I-box	cGATAAGGCG	296	9	light responsiveness
AcTCP28	G-box	TACGTG	510	6	light responsiveness
AcTCP28	ARE	AAACCA	1916	6	anaerobic induction
AcTCP28	ACE	CTAACGTATT	711	9	light responsiveness
AcTCP28	TCT-motif	TCTTAC	56	6	light responsiveness
AcTCP28	TGACG-motif	TGACG	87	5	MeJA-responsiveness
AcTCP28	TCT-motif	TCTTAC	1944	6	light responsiveness
AcTCP28	Sp1	GGGCGG	319	6	light responsiveness
AcTCP28	MRE	AACCTAA	389	7	light responsiveness
AcTCP28	GATA-motif	AAGGATAAGG	485	9	light responsiveness
AcTCP28	GA-motif	ATAGATAA	118	8	light responsiveness
AcTCP29	ARE	AAACCA	6	6	anaerobic induction
AcTCP29	ARE	AAACCA	598	6	anaerobic induction
AcTCP29	TGACG-motif	TGACG	668	5	MeJA-responsiveness
AcTCP29	TCA-element	CCATCTTTTT	1772	9	salicylic acid responsiveness
AcTCP29	TC-rich repeats	ATTCTCTAAC	1716	9	defense and stress responsiveness
AcTCP29	G-box	CACGTG	795	6	light responsiveness
AcTCP29	Box 4	ATTAAT	1270	6	light responsiveness
AcTCP29	LTR	CCGAAA	169	6	low-temperature responsiveness
AcTCP29	TCT-motif	TCTTAC	1211	6	light responsiveness
AcTCP29	CAG-motif	GAAAGGCAGAC	1327	10	light responsiveness
AcTCP29	CAT-box	GCCACT	978	6	meristem expression
AcTCP29	ARE	AAACCA	1071	6	anaerobic induction
AcTCP29	Box 4	ATTAAT	376	6	light responsiveness
AcTCP29	Box 4	ATTAAT	300	6	light responsiveness
AcTCP29	CCAAT-box	CAACGG	259	6	MYBHv1 binding site
AcTCP29	TCT-motif	TCTTAC	862	6	light responsiveness
AcTCP29	P-box	CCTTTTG	959	7	gibberellin-responsiveness
AcTCP29	TCCC-motif	TCTCCCT	1603	7	light responsiveness
AcTCP30	Box 4	ATTAAT	765	6	light responsiveness
AcTCP30	GTGGC-motif	CAGCGTGTGGC	732	10	light responsiveness
AcTCP30	AE-box	AGAAACTT	719	8	light responsiveness
AcTCP30	TCT-motif	TCTTAC	604	6	light responsiveness
AcTCP30	TCT-motif	TCTTAC	245	6	light responsiveness
AcTCP30	ARE	AAACCA	559	6	anaerobic induction
AcTCP30	ARE	AAACCA	529	6	anaerobic induction
AcTCP30	ARE	AAACCA	59	6	anaerobic induction
AcTCP30	Box 4	ATTAAT	828	6	light responsiveness
AcTCP30	LAMP-element	CTTTATCA	575	8	light responsiveness
AcTCP30	CAT-box	GCCACT	859	6	meristem expression
AcTCP30	MBS	CAACTG	1624	6	drought-inducibility
AcTCP30	TCA-element	CCATCTTTTT	948	9	salicylic acid responsiveness
AcTCP30	chs-CMA1a	TTACTTAA	1134	8	light responsiveness
AcTCP30	ARE	AAACCA	1163	6	anaerobic induction
AcTCP30	G-box	CACGTC	1245	6	light responsiveness
AcTCP30	ATCT-motif	AATCTAATCC	1358	9	light responsiveness
AcTCP30	P-box	CCTTTTG	1382	7	gibberellin-responsiveness
AcTCP30	O2-site	GATGATGTGG	1650	9	zein metabolism regulation
AcTCP30	MBS	CAACTG	1713	6	drought-inducibility
AcTCP30	TCA-element	CCATCTTTTT	1876	9	salicylic acid responsiveness
AcTCP30	GT1-motif	GGTTAA	1959	6	light responsiveness
AcTCP30	TCA-element	CCATCTTTTT	912	9	salicylic acid responsiveness
AcTCP31	TCT-motif	TCTTAC	721	6	light responsiveness
AcTCP31	ARE	AAACCA	1581	6	anaerobic induction
AcTCP31	ARE	AAACCA	1508	6	anaerobic induction
AcTCP31	ARE	AAACCA	1462	6	anaerobic induction
AcTCP31	ARE	AAACCA	1641	6	anaerobic induction
AcTCP31	ARE	AAACCA	1651	6	anaerobic induction
AcTCP31	GCN4_motif	TGAGTCA	501	7	endosperm expression
AcTCP31	ARE	AAACCA	1636	6	anaerobic induction
AcTCP31	Box 4	ATTAAT	1225	6	light responsiveness
AcTCP31	ARE	AAACCA	1617	6	anaerobic induction
AcTCP31	ACE	CTAACGTATT	1273	9	light responsiveness
AcTCP31	AE-box	AGAAACTT	1058	8	light responsiveness
AcTCP31	TCT-motif	TCTTAC	194	6	light responsiveness
AcTCP32	P-box	CCTTTTG	1277	7	gibberellin-responsiveness
AcTCP32	GT1-motif	GGTTAAT	1950	7	light responsiveness
AcTCP32	ARE	AAACCA	1563	6	anaerobic induction
AcTCP32	ABRE	ACGTG	1769	5	abscisic acid responsiveness
AcTCP32	GT1-motif	GGTTAA	1270	6	light responsiveness
AcTCP32	MRE	AACCTAA	1066	7	light responsiveness
AcTCP32	ARE	AAACCA	1047	6	anaerobic induction
AcTCP32	P-box	CCTTTTG	789	7	gibberellin-responsiveness
AcTCP32	GARE-motif	TCTGTTG	595	7	gibberellin-responsiveness
AcTCP32	GARE-motif	TCTGTTG	471	7	gibberellin-responsiveness
AcTCP32	I-box	cCATATCCAAT	421	10	light responsiveness
AcTCP32	ACE	GACACGTATG	1541	9	light responsiveness
AcTCP32	I-box	gGATAAGGTG	399	9	light responsiveness
AcTCP32	LTR	CCGAAA	96	6	low-temperature responsiveness
AcTCP32	MBS	CAACTG	1821	6	drought-inducibility
AcTCP32	CAG-motif	GAAAGGCAGAC	21	10	light responsiveness
AcTCP32	ABRE	CGCACGTGTC	236	9	abscisic acid responsiveness
AcTCP32	TCCC-motif	TCTCCCT	1506	7	light responsiveness
AcTCP32	ERE	ATTTCATA	269	8	ethylene-responsive
AcTCP33	ATCT-motif	AATCTAATCC	1288	10	light responsiveness
AcTCP33	CAT-box	GCCACT	1314	6	meristem expression
AcTCP33	chs-Unit 1 m1	ACCTAACCCGG	1410	10	light responsiveness
AcTCP33	ABRE	CACGTG	1551	6	abscisic acid responsiveness
AcTCP33	AE-box	AGAAACAA	1759	8	light responsiveness
AcTCP33	TATC-box	TATCCCA	1211	7	gibberellin-responsiveness
AcTCP33	chs-CMA1a	TTACTTAA	1119	8	light responsiveness
AcTCP33	O2-site	GATGATGTGG	930	9	zein metabolism regulation
AcTCP33	circadian	CAAAGATATC	865	9	circadian control
AcTCP33	ACE	CTAACGTATT	739	10	light responsiveness
AcTCP33	MBS	CAACTG	732	6	drought-inducibility
AcTCP33	Box 4	ATTAAT	401	6	light responsiveness
AcTCP33	ARE	AAACCA	77	6	anaerobic induction
AcTCP33	I-box	ccttatcct	1784	9	light responsiveness
AcTCP33	GARE-motif	TCTGTTG	4	7	gibberellin-responsiveness
AcTCP33	TCCC-motif	TCTCCCT	1792	7	light responsiveness
AcTCP34	Box 4	ATTAAT	1159	6	light responsiveness
AcTCP34	G-Box	CACGTG	1600	6	light responsiveness
AcTCP34	TCT-motif	TCTTAC	1869	6	light responsiveness
AcTCP34	CGTCA-motif	CGTCA	1412	5	MeJA-responsiveness
AcTCP34	Box 4	ATTAAT	1206	6	light responsiveness
AcTCP34	G-Box	CACGTT	1112	6	light responsiveness
AcTCP34	AT1-motif	AATTATTTTTTATT	153	13	light responsiveness
AcTCP34	GT1-motif	GGTTAAT	1958	7	light responsiveness
AcTCP34	ARE	AAACCA	1010	6	anaerobic induction
AcTCP34	TC-rich repeats	GTTTTCTTAC	763	9	defense and stress responsiveness
AcTCP34	chs-CMA1a	TTACTTAA	411	8	light responsiveness
AcTCP34	ARE	AAACCA	379	6	anaerobic induction
AcTCP34	TCT-motif	TCTTAC	1072	6	light responsiveness
AcTCP34	ARE	AAACCA	1951	6	anaerobic induction
AcTCP34	Box 4	ATTAAT	776	6	light responsiveness
AcTCP34	ERE	ATTTTAAA	315	8	ethylene-responsive
AcTCP34	ERE	ATTTTAAA	1650	8	ethylene-responsive
AcTCP34	ERE	ATTTTAAA	1652	8	ethylene-responsive
AcTCP35	TCA-element	CCATCTTTTT	409	9	salicylic acid responsiveness
AcTCP35	ARE	AAACCA	516	6	anaerobic induction
AcTCP35	GA-motif	ATAGATAA	579	8	light responsiveness
AcTCP35	GATA-motif	GATAGGA	916	7	light responsiveness
AcTCP35	G-Box	CACGTT	945	6	light responsiveness
AcTCP35	TGACG-motif	TGACG	26	5	MeJA-responsiveness
AcTCP35	GATA-motif	AAGATAAGATT	162	10	light responsiveness
AcTCP35	G-Box	CACGTT	1178	6	light responsiveness
AcTCP35	ATC-motif	AGTAATCT	1267	8	light responsiveness
AcTCP35	Box 4	ATTAAT	1326	6	light responsiveness
AcTCP35	TCCC-motif	TCTCCCT	1577	7	light responsiveness
AcTCP35	circadian	CAAAGATATC	1700	9	circadian control
AcTCP36	TATC-box	TATCCCA	516	7	gibberellin-responsiveness
AcTCP36	I-box	atGATAAGGTC	1370	10	light responsiveness
AcTCP36	chs-CMA1a	TTACTTAA	1322	8	light responsiveness
AcTCP36	ARE	AAACCA	1266	6	anaerobic induction
AcTCP36	O2-site	GATGA(C/T)(A/G)TG(A/G)	1075	8	zein metabolism regulation
AcTCP36	P-box	CCTTTTG	965	7	gibberellin-responsiveness
AcTCP36	AACA_motif	TAACAAACTCCA	849	11	endosperm-specific negative expression
AcTCP36	MBS	CAACTG	791	6	drought-inducibility
AcTCP36	TGA-element	AACGAC	351	6	auxin responsiveness
AcTCP36	TGA-element	AACGAC	345	6	auxin responsiveness
AcTCP36	TCCC-motif	TCTCCCT	161	7	light responsiveness
AcTCP36	G-box	CACGTG	1410	6	light responsiveness
AcTCP36	MBS	CAACTG	149	6	drought-inducibility
AcTCP36	ARE	AAACCA	54	6	anaerobic induction
AcTCP36	ABRE	CGCACGTGTC	1391	9	abscisic acid responsiveness
AcTCP37	AE-box	AGAAACAA	1338	8	light responsiveness
AcTCP37	TCA-element	CCATCTTTTT	1407	9	salicylic acid responsiveness
AcTCP37	O2-site	GATGACATGG	61	9	zein metabolism regulation
AcTCP37	GATA-motif	AAGGATAAGG	148	9	light responsiveness
AcTCP37	GT1-motif	GGTTAA	263	6	light responsiveness
AcTCP37	Box 4	ATTAAT	300	6	light responsiveness
AcTCP37	TCT-motif	TCTTAC	712	6	light responsiveness
AcTCP37	TCCC-motif	TCTCCCT	1626	7	light responsiveness
AcTCP37	AuxRR-core	GGTCCAT	1741	7	auxin responsiveness
AcTCP37	Box 4	ATTAAT	1268	6	light responsiveness
AcTCP37	AT-rich sequence	TAAAATACT	31	9	elicitor-mediated activation
AcTCP37	TC-rich repeats	GTTTTCTTAC	1880	9	defense and stress responsiveness
AcTCP38	3-AF1 binding site	TAAGAGAGGAA	159	10	light responsiveness
AcTCP38	G-box	CACGTC	534	6	light responsiveness
AcTCP38	TGA-element	AACGAC	572	6	auxin responsiveness
AcTCP38	TCCC-motif	TCTCCCT	1983	7	light responsiveness
AcTCP38	TATC-box	TATCCCA	1540	7	gibberellin-responsiveness
AcTCP38	G-Box	CACGTT	1413	6	light responsiveness
AcTCP38	O2-site	GTTGACGTGA	820	9	zein metabolism regulation
AcTCP38	Box 4	ATTAAT	1123	6	light responsiveness
AcTCP39	GT1-motif	GGTTAA	368	6	light responsiveness
AcTCP39	TGA-element	AACGAC	872	6	auxin responsiveness
AcTCP39	TCT-motif	TCTTAC	270	6	light responsiveness
AcTCP39	GARE-motif	TCTGTTG	87	7	gibberellin-responsiveness
AcTCP39	Box 4	ATTAAT	10	6	light responsiveness
AcTCP39	O2-site	GATGA(C/T)(A/G)TG(A/G)	1876	8	zein metabolism regulation
AcTCP39	GT1-motif	GGTTAA	314	6	light responsiveness
AcTCP39	GC-motif	CCCCCG	1859	6	anoxic specific inducibility
AcTCP39	I-box	gGATAAGGTG	994	9	light responsiveness
AcTCP39	ATCT-motif	AATCTAATCC	1582	9	light responsiveness
AcTCP39	MRE	AACCTAA	1321	7	light responsiveness
AcTCP39	AE-box	AGAAACAA	1124	8	light responsiveness
AcTCP39	AE-box	AGAAACAA	1033	8	light responsiveness
AcTCP39	O2-site	GATGATGTGG	392	9	zein metabolism regulation
AcTCP39	GC-motif	CCCCCG	910	6	anoxic specific inducibility
AcTCP39	I-box	gGATAAGGTG	886	9	light responsiveness
AcTCP39	O2-site	GATGATGTGG	544	9	zein metabolism regulation
AcTCP39	Box 4	ATTAAT	691	6	light responsiveness
AcTCP39	Box 4	ATTAAT	735	6	light responsiveness
AcTCP39	GC-motif	CCCCCG	849	6	anoxic specific inducibility
AcTCP39	TCT-motif	TCTTAC	1696	6	light responsiveness
AcTCP39	Box 4	ATTAAT	451	6	light responsiveness
AcTCP39	GC-motif	CCCCCG	989	6	anoxic specific inducibility
AcTCP39	ERE	ATTTTAAA	429	8	ethylene-responsive
AcTCP39	ERE	ATTTTAAA	602	8	ethylene-responsive
AcTCP39	ERE	ATTTTAAA	662	8	ethylene-responsive
AcTCP39	ERE	ATTTTAAA	1247	8	ethylene-responsive
AcTCP39	ERE	ATTTTAAA	1555	8	ethylene-responsive
AcTCP40	LTR	CCGAAA	434	6	low-temperature responsiveness
AcTCP40	I-box	cCATATCCAAT	313	10	light responsiveness
AcTCP40	Box 4	ATTAAT	222	6	light responsiveness
AcTCP40	P-box	CCTTTTG	1851	7	gibberellin-responsiveness
AcTCP40	TCT-motif	TCTTAC	1845	6	light responsiveness
AcTCP40	ARE	AAACCA	1805	6	anaerobic induction
AcTCP40	Box 4	ATTAAT	1750	6	light responsiveness
AcTCP40	LTR	CCGAAA	1728	6	low-temperature responsiveness
AcTCP40	TGACG-motif	TGACG	1102	5	MeJA-responsiveness
AcTCP40	Box 4	ATTAAT	1788	6	light responsiveness
AcTCP40	ABRE	ACGTG	984	5	abscisic acid responsiveness
AcTCP40	GCN4_motif	TGAGTCA	1033	7	endosperm expression
AcTCP40	ARE	AAACCA	685	6	anaerobic induction
AcTCP40	ABRE	ACGTG	731	5	abscisic acid responsiveness
AcTCP40	P-box	CCTTTTG	638	7	gibberellin-responsiveness
AcTCP40	GARE-motif	TCTGTTG	845	7	gibberellin-responsiveness
AcTCP40	MRE	AACCTAA	936	7	light responsiveness
AcTCP40	AT1-motif	AATTATTTTTTATT	951	14	light responsiveness
AcTCP40	LTR	CCGAAA	804	6	low-temperature responsiveness
AcTCP40	ERE	ATTTTAAA	85	8	ethylene-responsive
AcTCP40	ERE	ATTTTAAA	1113	8	ethylene-responsive
AcTCP40	ERE	ATTTTAAA	1383	8	ethylene-responsive
AcTCP40	ERE	ATTTTAAA	1555	8	ethylene-responsive
AeTCP01	G-box	CACGAC	1979	6	light responsiveness
AeTCP01	ABRE	AACCCGG	750	7	abscisic acid responsiveness
AeTCP01	ABRE	AACCCGG	771	7	abscisic acid responsiveness
AeTCP01	ARE	AAACCA	927	6	anaerobic induction
AeTCP01	CAT-box	GCCACT	1336	6	meristem expression
AeTCP01	ABRE	AACCCGG	1025	7	abscisic acid responsiveness
AeTCP01	Box 4	ATTAAT	1105	6	light responsiveness
AeTCP01	ABRE	AACCCGG	733	7	abscisic acid responsiveness
AeTCP01	TCT-motif	TCTTAC	1116	6	light responsiveness
AeTCP01	LTR	CCGAAA	1260	6	low-temperature responsiveness
AeTCP01	Box 4	ATTAAT	1964	6	light responsiveness
AeTCP01	GARE-motif	TCTGTTG	1884	7	gibberellin-responsiveness
AeTCP01	CCAAT-box	CAACGG	1602	6	MYBHv1 binding site
AeTCP01	ABRE	GACACGTGGC	1553	9	abscisic acid responsiveness
AeTCP01	TCCC-motif	TCTCCCT	1490	7	light responsiveness
AeTCP01	GT1-motif	GGTTAAT	1228	7	light responsiveness
AeTCP01	I-box	gGATAAGGTG	492	9	light responsiveness
AeTCP01	ABRE	AACCCGG	1015	7	abscisic acid responsiveness
AeTCP01	AE-box	AGAAACAA	326	8	light responsiveness
AeTCP01	AE-box	AGAAACAA	398	8	light responsiveness
AeTCP01	GT1-motif	GGTTAA	1326	6	light responsiveness
AeTCP01	GT1-motif	GGTTAA	302	6	light responsiveness
AeTCP01	ERE	ATTTTAAA	833	8	ethylene-responsive
AeTCP01	ERE	ATTTTAAA	1286	8	ethylene-responsive
AeTCP02	GARE-motif	TCTGTTG	1682	7	gibberellin-responsiveness
AeTCP02	Box 4	ATTAAT	29	6	light responsiveness
AeTCP02	TATC-box	TATCCCA	89	7	gibberellin-responsiveness
AeTCP02	Box 4	ATTAAT	97	6	light responsiveness
AeTCP02	ARE	AAACCA	206	6	anaerobic induction
AeTCP02	ABRE	CGCACGTGTC	212	9	abscisic acid responsiveness
AeTCP02	CCAAT-box	CAACGG	312	6	MYBHv1 binding site
AeTCP02	ATCT-motif	AATCTAATCC	396	9	light responsiveness
AeTCP02	Box 4	ATTAAT	547	6	light responsiveness
AeTCP02	ABRE	TACGGTC	584	7	abscisic acid responsiveness
AeTCP02	GT1-motif	GGTTAAT	607	7	light responsiveness
AeTCP02	Box 4	ATTAAT	1762	6	light responsiveness
AeTCP02	CCAAT-box	CAACGG	785	6	MYBHv1 binding site
AeTCP02	Box 4	ATTAAT	871	6	light responsiveness
AeTCP02	GT1-motif	GGTTAAT	1111	7	light responsiveness
AeTCP02	Box 4	ATTAAT	1124	6	light responsiveness
AeTCP02	ABRE	GACACGTGGC	1345	9	abscisic acid responsiveness
AeTCP02	CCAAT-box	CAACGG	1394	6	MYBHv1 binding site
AeTCP02	CAT-box	GCCACT	1915	6	meristem expression
AeTCP02	GARE-motif	TCTGTTG	1863	7	gibberellin-responsiveness
AeTCP02	TGACG-motif	TGACG	1804	5	MeJA-responsiveness
AeTCP02	G-box	CACGAC	1777	6	light responsiveness
AeTCP02	GCN4_motif	TGAGTCA	677	7	endosperm expression
AeTCP03	Box 4	ATTAAT	30	6	light responsiveness
AeTCP03	CGTCA-motif	CGTCA	180	5	MeJA-responsiveness
AeTCP03	G-Box	CACGTT	209	6	light responsiveness
AeTCP03	G-box	CCACGTAA	257	8	light responsiveness
AeTCP03	AuxRR-core	GGTCCAT	545	7	auxin responsiveness
AeTCP03	Box 4	ATTAAT	654	6	light responsiveness
AeTCP03	Box 4	ATTAAT	720	6	light responsiveness
AeTCP03	Sp1	GGGCGG	853	6	light responsiveness
AeTCP03	CCAAT-box	CAACGG	858	6	MYBHv1 binding site
AeTCP03	Sp1	GGGCGG	910	6	light responsiveness
AeTCP03	ARE	AAACCA	498	6	anaerobic induction
AeTCP03	CGTCA-motif	CGTCA	929	5	MeJA-responsiveness
AeTCP03	Sp1	GGGCGG	915	6	light responsiveness
AeTCP03	MBS	CAACTG	1918	6	drought-inducibility
AeTCP03	O2-site	GTTGACGTGA	1863	9	zein metabolism regulation
AeTCP03	AuxRR-core	GGTCCAT	1849	7	auxin responsiveness
AeTCP03	Box 4	ATTAAT	1780	6	light responsiveness
AeTCP03	G-box	CCACGTAA	1815	8	light responsiveness
AeTCP03	3-AF1 binding site	TAAGAGAGGAA	1424	10	light responsiveness
AeTCP03	TC-rich repeats	ATTCTCTAAC	1403	9	defense and stress responsiveness
AeTCP03	ARE	AAACCA	1303	6	anaerobic induction
AeTCP03	AE-box	AGAAACTT	1244	8	light responsiveness
AeTCP03	ABRE	ACGTG	1536	5	abscisic acid responsiveness
AeTCP03	ERE	ATTTTAAA	1321	8	ethylene-responsive
AeTCP04	Sp1	GGGCGG	917	6	light responsiveness
AeTCP04	Sp1	GGGCGG	912	6	light responsiveness
AeTCP04	Box 4	ATTAAT	279	6	light responsiveness
AeTCP04	Box 4	ATTAAT	655	6	light responsiveness
AeTCP04	AuxRR-core	GGTCCAT	546	7	auxin responsiveness
AeTCP04	G-box	CCACGTAA	255	8	light responsiveness
AeTCP04	Sp1	GGGCGG	853	6	light responsiveness
AeTCP04	MBS	CAACTG	1918	6	drought-inducibility
AeTCP04	Box 4	ATTAAT	1780	6	light responsiveness
AeTCP04	AuxRR-core	GGTCCAT	1849	7	auxin responsiveness
AeTCP04	G-box	CCACGTAA	1815	8	light responsiveness
AeTCP04	G-box	TACGTG	1536	6	light responsiveness
AeTCP04	3-AF1 binding site	TAAGAGAGGAA	1424	10	light responsiveness
AeTCP04	TC-rich repeats	ATTCTCTAAC	1403	9	defense and stress responsiveness
AeTCP04	ARE	AAACCA	1303	6	anaerobic induction
AeTCP04	HD-Zip 1	CAAT(A/T)ATTG	218	8.5	differentiation of the palisade mesophyll cells
AeTCP04	GCN4_motif	TGAGTCA	945	7	endosperm expression
AeTCP04	TGACG-motif	TGACG	931	5	MeJA-responsiveness
AeTCP04	O2-site	GTTGACGTGA	1863	9	zein metabolism regulation
AeTCP04	AE-box	AGAAACTT	1244	8	light responsiveness
AeTCP04	TGACG-motif	TGACG	176	5	MeJA-responsiveness
AeTCP04	Box 4	ATTAAT	26	6	light responsiveness
AeTCP04	G-box	TACGTG	95	6	light responsiveness
AeTCP04	ERE	ATTTTAAA	1321	8	ethylene-responsive
AeTCP05	TCT-motif	TCTTAC	1883	6	light responsiveness
AeTCP05	P-box	CCTTTTG	1700	7	gibberellin-responsiveness
AeTCP05	ARE	AAACCA	56	6	anaerobic induction
AeTCP05	TCCC-motif	TCTCCCT	1649	7	light responsiveness
AeTCP05	Sp1	GGGCGG	1443	6	light responsiveness
AeTCP05	TCT-motif	TCTTAC	1432	6	light responsiveness
AeTCP05	GT1-motif	GGTTAAT	1416	7	light responsiveness
AeTCP05	3-AF1 binding site	TAAGAGAGGAA	33	10	light responsiveness
AeTCP05	GATA-motif	AAGGATAAGG	1136	9	light responsiveness
AeTCP05	Box 4	ATTAAT	1051	6	light responsiveness
AeTCP05	GATA-motif	AAGATAAGATT	731	10	light responsiveness
AeTCP05	ARE	AAACCA	625	6	anaerobic induction
AeTCP05	AACA_motif	TAACAAACTCCA	598	11	endosperm-specific negative expression
AeTCP05	AE-box	AGAAACAA	563	8	light responsiveness
AeTCP05	GT1-motif	GGTTAAT	333	7	light responsiveness
AeTCP05	ABRE	TACGGTC	1232	7	abscisic acid responsiveness
AeTCP05	TCA-element	TCAGAAGAGG	78	9	salicylic acid responsiveness
AeTCP05	ERE	ATTTTAAA	9	8	ethylene-responsive
AeTCP05	ERE	ATTTTAAA	257	8	ethylene-responsive
AeTCP06	TCT-motif	TCTTAC	931	6	light responsiveness
AeTCP06	GARE-motif	TCTGTTG	850	7	gibberellin-responsiveness
AeTCP06	Box 4	ATTAAT	783	6	light responsiveness
AeTCP06	TCA-element	CCATCTTTTT	702	9	salicylic acid responsiveness
AeTCP06	ARE	AAACCA	606	6	anaerobic induction
AeTCP06	G-Box	CACGTT	566	6	light responsiveness
AeTCP06	Box 4	ATTAAT	552	6	light responsiveness
AeTCP06	GA-motif	ATAGATAA	527	8	light responsiveness
AeTCP06	TGACG-motif	TGACG	181	5	MeJA-responsiveness
AeTCP06	MRE	AACCTAA	1073	7	light responsiveness
AeTCP06	I-box	AAGATAAGGCT	1042	10	light responsiveness
AeTCP06	CAT-box	GCCACT	1188	6	meristem expression
AeTCP06	Box 4	ATTAAT	1279	6	light responsiveness
AeTCP06	ARE	AAACCA	1481	6	anaerobic induction
AeTCP06	HD-Zip 1	CAAT(A/T)ATTG	1498	8	differentiation of the palisade mesophyll cells
AeTCP06	Box 4	ATTAAT	939	6	light responsiveness
AeTCP06	G-box	CACGTG	1631	6	light responsiveness
AeTCP06	CAT-box	GCCACT	1516	6	meristem expression
AeTCP06	TCCC-motif	TCTCCCT	46	7	light responsiveness
AeTCP06	GT1-motif	GGTTAAT	1455	7	light responsiveness
AeTCP06	MRE	AACCTAA	995	7	light responsiveness
AeTCP07	ARE	AAACCA	1971	6	anaerobic induction
AeTCP07	G-Box	CACGTT	1765	6	light responsiveness
AeTCP07	GT1-motif	GGTTAA	61	6	light responsiveness
AeTCP07	TGACG-motif	TGACG	1836	5	MeJA-responsiveness
AeTCP07	TGACG-motif	TGACG	278	5	MeJA-responsiveness
AeTCP07	TC-rich repeats	ATTCTCTAAC	304	9	defense and stress responsiveness
AeTCP07	TC-rich repeats	ATTCTCTAAC	405	9	defense and stress responsiveness
AeTCP07	I-box	AGATAAGG	585	8	light responsiveness
AeTCP07	TGA-element	AACGAC	597	6	auxin responsiveness
AeTCP07	Box 4	ATTAAT	625	6	light responsiveness
AeTCP07	TGACG-motif	TGACG	218	5	MeJA-responsiveness
AeTCP07	GT1-motif	GGTTAA	1283	6	light responsiveness
AeTCP07	LAMP-element	CTTTATCA	1291	8	light responsiveness
AeTCP07	MRE	AACCTAA	1319	7	light responsiveness
AeTCP07	O2-site	GATGACATGG	1591	9	zein metabolism regulation
AeTCP07	ARE	AAACCA	1640	6	anaerobic induction
AeTCP07	ARE	AAACCA	1646	6	anaerobic induction
AeTCP07	TCA-element	TCAGAAGAGG	1733	10	salicylic acid responsiveness
AeTCP07	ARE	AAACCA	872	6	anaerobic induction
AeTCP07	ERE	ATTTCATA	1989	8	ethylene-responsive
AeTCP08	TATC-box	TATCCCA	1743	7	gibberellin-responsiveness
AeTCP08	G-box	TAAACGTG	1644	8	light responsiveness
AeTCP08	ARE	AAACCA	1985	6	anaerobic induction
AeTCP08	TCA-element	CCATCTTTTT	1978	10	salicylic acid responsiveness
AeTCP08	G-box	CACGAC	1608	6	light responsiveness
AeTCP08	GT1-motif	GGTTAAT	355	7	light responsiveness
AeTCP08	TCT-motif	TCTTAC	1358	6	light responsiveness
AeTCP08	CCAAT-box	CAACGG	174	6	MYBHv1 binding site
AeTCP08	Sp1	GGGCGG	134	6	light responsiveness
AeTCP08	G-box	TACGTG	36	6	light responsiveness
AeTCP08	AE-box	AGAAACTT	1459	8	light responsiveness
AeTCP08	Box 4	ATTAAT	197	6	light responsiveness
AeTCP08	CAT-box	GCCACT	293	6	meristem expression
AeTCP08	Box 4	ATTAAT	360	6	light responsiveness
AeTCP08	TCT-motif	TCTTAC	489	6	light responsiveness
AeTCP08	Box 4	ATTAAT	509	6	light responsiveness
AeTCP08	Box 4	ATTAAT	648	6	light responsiveness
AeTCP08	G-box	CACGAC	184	6	light responsiveness
AeTCP08	AE-box	AGAAACTT	823	8	light responsiveness
AeTCP08	TATC-box	TATCCCA	918	7	gibberellin-responsiveness
AeTCP08	LTR	CCGAAA	1136	6	low-temperature responsiveness
AeTCP08	TATC-box	TATCCCA	1186	7	gibberellin-responsiveness
AeTCP08	GC-motif	CCCCCG	1214	6	anoxic specific inducibility
AeTCP08	GATA-motif	GATAGGG	1236	7	light responsiveness
AeTCP08	TGA-element	AACGAC	1255	6	auxin responsiveness
AeTCP08	GC-motif	CCCCCG	1278	6	anoxic specific inducibility
AeTCP08	GC-motif	CCCCCG	1294	6	anoxic specific inducibility
AeTCP08	CGTCA-motif	CGTCA	677	5	MeJA-responsiveness
AeTCP08	ERE	ATTTTAAA	1533	8	ethylene-responsive
AeTCP09	AT-rich sequence	TAAAATACT	1082	9	elicitor-mediated activation
AeTCP09	GARE-motif	TCTGTTG	930	7	gibberellin-responsiveness
AeTCP09	AT1-motif	AATTATTTTTTATT	732	13	light responsiveness
AeTCP09	Box 4	ATTAAT	693	6	light responsiveness
AeTCP09	TGA-element	AACGAC	504	6	auxin responsiveness
AeTCP09	GCN4_motif	TGAGTCA	472	7	endosperm expression
AeTCP09	ARE	AAACCA	320	6	anaerobic induction
AeTCP09	Sp1	GGGCGG	306	6	light responsiveness
AeTCP09	Box 4	ATTAAT	1111	6	light responsiveness
AeTCP09	CAT-box	GCCACT	1305	6	meristem expression
AeTCP09	MSA-like	TCAAACGGT	1423	9	cell cycle regulation
AeTCP09	GA-motif	ATAGATAA	1456	8	light responsiveness
AeTCP09	MBSI	TTTTTACGGTTA	1503	11	flavonoid biosynthetic genes regulation
AeTCP09	G-box	TACGTG	1513	6	light responsiveness
AeTCP09	LTR	CCGAAA	1640	6	low-temperature responsiveness
AeTCP09	GATA-motif	GATAGGA	998	7	light responsiveness
AeTCP09	LTR	CCGAAA	171	6	low-temperature responsiveness
AeTCP09	ARE	AAACCA	213	6	anaerobic induction
AeTCP09	TCT-motif	TCTTAC	1714	6	light responsiveness
AeTCP09	ERE	ATTTTAAA	76	8	ethylene-responsive
AeTCP09	ERE	ATTTTAAA	801	8	ethylene-responsive
AeTCP09	ERE	ATTTCATA	1668	8	ethylene-responsive
AeTCP10	AE-box	AGAAACAA	70	8	light responsiveness
AeTCP10	Box 4	ATTAAT	563	6	light responsiveness
AeTCP10	GC-motif	CCCCCG	629	6	anoxic specific inducibility
AeTCP10	Box 4	ATTAAT	776	6	light responsiveness
AeTCP10	ARE	AAACCA	813	6	anaerobic induction
AeTCP10	CAT-box	GCCACT	876	6	meristem expression
AeTCP10	O2-site	GATGACATGG	952	9	zein metabolism regulation
AeTCP10	TC-rich repeats	ATTCTCTAAC	1807	9	defense and stress responsiveness
AeTCP10	TATC-box	TATCCCA	1535	7	gibberellin-responsiveness
AeTCP10	TCCC-motif	TCTCCCT	1524	7	light responsiveness
AeTCP10	ABRE	TACGGTC	1313	7	abscisic acid responsiveness
AeTCP10	CCAAT-box	CAACGG	1245	6	MYBHv1 binding site
AeTCP10	TGACG-motif	TGACG	1209	5	MeJA-responsiveness
AeTCP10	Box 4	ATTAAT	1196	6	light responsiveness
AeTCP10	MBS	CAACTG	1158	6	drought-inducibility
AeTCP10	MSA-like	TCCAACGGT	1761	9	cell cycle regulation
AeTCP10	ERE	ATTTTAAA	1557	8	ethylene-responsive
AeTCP11	G-box	TACGTG	518	6	light responsiveness
AeTCP11	GATA-motif	GATAGGA	5	7	light responsiveness
AeTCP11	Box 4	ATTAAT	15	6	light responsiveness
AeTCP11	MBS	CAACTG	29	6	drought-inducibility
AeTCP11	P-box	CCTTTTG	68	7	gibberellin-responsiveness
AeTCP11	ARE	AAACCA	94	6	anaerobic induction
AeTCP11	MRE	AACCTAA	161	7	light responsiveness
AeTCP11	TCCC-motif	TCTCCCT	861	7	light responsiveness
AeTCP11	AuxRR-core	GGTCCAT	248	7	auxin responsiveness
AeTCP11	AAAC-motif	CAATCAAAACCT	1740	11	light responsiveness
AeTCP11	GT1-motif	GGTTAAT	1022	7	light responsiveness
AeTCP11	AuxRR-core	GGTCCAT	1088	7	auxin responsiveness
AeTCP11	O2-site	GATGATGTGG	1095	9	zein metabolism regulation
AeTCP11	RY-element	CATGCATG	1259	8	seed-specific regulation
AeTCP11	LTR	CCGAAA	1417	6	low-temperature responsiveness
AeTCP11	CAT-box	GCCACT	1679	6	meristem expression
AeTCP11	TCT-motif	TCTTAC	1670	6	light responsiveness
AeTCP11	AE-box	AGAAACAA	1464	8	light responsiveness
AeTCP11	ABRE	CACGTG	444	6	abscisic acid responsiveness
AeTCP11	CCAAT-box	CAACGG	425	6	MYBHv1 binding site
AeTCP11	circadian	CAAAGATATC	1469	9	circadian control
AeTCP11	TCT-motif	TCTTAC	374	6	light responsiveness
AeTCP11	ERE	ATTTTAAA	1365	8	ethylene-responsive
AeTCP12	TCT-motif	TCTTAC	295	6	light responsiveness
AeTCP12	TC-rich repeats	ATTCTCTAAC	49	9	defense and stress responsiveness
AeTCP12	AE-box	AGAAACAA	1781	8	light responsiveness
AeTCP12	GATA-motif	AAGGATAAGG	1806	9	light responsiveness
AeTCP12	CAT-box	GCCACT	303	6	meristem expression
AeTCP12	circadian	CAAAGATATC	1774	9	circadian control
AeTCP12	TATC-box	TATCCCA	1670	7	gibberellin-responsiveness
AeTCP12	circadian	CAAAGATATC	1664	9	circadian control
AeTCP12	G-box	CACGTG	1575	6	light responsiveness
AeTCP12	O2-site	GATGATGTGG	1289	9	zein metabolism regulation
AeTCP12	TC-rich repeats	GTTTTCTTAC	1280	9	defense and stress responsiveness
AeTCP12	G-box	CACGTG	1111	6	light responsiveness
AeTCP12	ATCT-motif	AATCTAATCC	1303	9	light responsiveness
AeTCP12	Box 4	ATTAAT	1030	6	light responsiveness
AeTCP12	O2-site	GATGATGTGG	958	9	zein metabolism regulation
AeTCP12	Box 4	ATTAAT	787	6	light responsiveness
AeTCP12	LTR	CCGAAA	756	6	low-temperature responsiveness
AeTCP12	TATC-box	TATCCCA	545	7	gibberellin-responsiveness
AeTCP12	ARE	AAACCA	437	6	anaerobic induction
AeTCP12	TGACG-motif	TGACG	1088	5	MeJA-responsiveness
AeTCP12	ERE	ATTTTAAA	128	8	ethylene-responsive
AeTCP12	ERE	ATTTTAAA	130	8	ethylene-responsive
AeTCP13	Box 4	ATTAAT	1801	6	light responsiveness
AeTCP13	P-box	CCTTTTG	409	7	gibberellin-responsiveness
AeTCP13	TGACG-motif	TGACG	421	5	MeJA-responsiveness
AeTCP13	ARE	AAACCA	480	6	anaerobic induction
AeTCP13	I-box	AGATAAGG	612	8	light responsiveness
AeTCP13	O2-site	GTTGACGTGA	697	9	zein metabolism regulation
AeTCP13	O2-site	GATGATGTGG	808	9	zein metabolism regulation
AeTCP13	MSA-like	(T/C)C(T/C)AACGG(T/C)(T/C)A	830	8.5	cell cycle regulation
AeTCP13	CAT-box	GCCACT	866	6	meristem expression
AeTCP13	TGACG-motif	TGACG	353	5	MeJA-responsiveness
AeTCP13	GATA-motif	GATAGGA	1208	7	light responsiveness
AeTCP13	LTR	CCGAAA	1307	6	low-temperature responsiveness
AeTCP13	GC-motif	CCCCCG	1401	6	anoxic specific inducibility
AeTCP13	TATC-box	TATCCCA	1316	7	gibberellin-responsiveness
AeTCP13	MRE	AACCTAA	1973	7	light responsiveness
AeTCP13	G-Box	CACGTT	1830	6	light responsiveness
AeTCP13	GATA-motif	AAGATAAGATT	1773	10	light responsiveness
AeTCP13	CAT-box	GCCACT	1186	6	meristem expression
AeTCP13	O2-site	GATGATGTGG	974	9	zein metabolism regulation
AeTCP13	TCCC-motif	TCTCCCT	35	7	light responsiveness
AeTCP13	LTR	CCGAAA	91	6	low-temperature responsiveness
AeTCP13	GTGGC-motif	GATTCTGTGGC	140	10	light responsiveness
AeTCP13	AT-rich sequence	TAAAATACT	240	9	elicitor-mediated activation
AeTCP13	ERE	ATTTCATA	267	8	ethylene-responsive
AeTCP14	CAT-box	GCCACT	929	6	meristem expression
AeTCP14	TGA-element	AACGAC	595	6	auxin responsiveness
AeTCP14	GT1-motif	GGTTAA	446	6	light responsiveness
AeTCP14	MBS	CAACTG	328	6	drought-inducibility
AeTCP14	HD-Zip 1	CAAT(A/T)ATTG	1021	8.5	differentiation of the palisade mesophyll cells
AeTCP14	ARE	AAACCA	1066	6	anaerobic induction
AeTCP14	TATC-box	TATCCCA	1174	7	gibberellin-responsiveness
AeTCP14	Box 4	ATTAAT	1414	6	light responsiveness
AeTCP14	O2-site	GATGATGTGG	1585	9	zein metabolism regulation
AeTCP14	Box 4	ATTAAT	1657	6	light responsiveness
AeTCP14	CGTCA-motif	CGTCA	1715	5	MeJA-responsiveness
AeTCP14	G-Box	CACGTT	1738	6	light responsiveness
AeTCP14	ATCT-motif	AATCTAATCC	1942	9	light responsiveness
AeTCP14	O2-site	GATGATGTGG	1928	9	zein metabolism regulation
AeTCP14	TC-rich repeats	GTTTTCTTAC	1919	9	defense and stress responsiveness
AeTCP14	Box 4	ATTAAT	1777	6	light responsiveness
AeTCP14	GATA-motif	AAGGATAAGG	1756	9	light responsiveness
AeTCP14	TC-rich repeats	ATTCTCTAAC	672	9	defense and stress responsiveness
AeTCP14	TCT-motif	TCTTAC	921	6	light responsiveness
AeTCP14	ERE	ATTTTAAA	754	8	ethylene-responsive
AeTCP15	TCA-element	TCAGAAGAGG	1786	9	salicylic acid responsiveness
AeTCP15	Box 4	ATTAAT	309	6	light responsiveness
AeTCP15	ARE	AAACCA	1901	6	anaerobic induction
AeTCP15	ARE	AAACCA	1658	6	anaerobic induction
AeTCP15	Box 4	ATTAAT	1208	6	light responsiveness
AeTCP15	TGA-element	AACGAC	1071	6	auxin responsiveness
AeTCP15	GT1-motif	GGTTAAT	1238	7	light responsiveness
AeTCP15	AT1-motif	AATTATTTTTTATT	992	13	light responsiveness
AeTCP15	GCN4_motif	TGAGTCA	710	7	endosperm expression
AeTCP15	G-box	tgACACGTGGCA	572	11	light responsiveness
AeTCP15	Box 4	ATTAAT	321	6	light responsiveness
AeTCP15	TCT-motif	TCTTAC	1028	6	light responsiveness
AeTCP15	ERE	ATTTTAAA	1003	8	ethylene-responsive
AeTCP15	ERE	ATTTTAAA	1055	8	ethylene-responsive
AeTCP15	ERE	ATTTTAAA	1334	8	ethylene-responsive
AeTCP16	TGACG-motif	TGACG	251	5	MeJA-responsiveness
AeTCP16	G-box	CACGTG	321	6	light responsiveness
AeTCP16	AT-rich sequence	TAAAATACT	364	9	elicitor-mediated activation
AeTCP16	GATA-motif	AAGGATAAGG	1927	9	light responsiveness
AeTCP16	AuxRR-core	GGTCCAT	1815	7	auxin responsiveness
AeTCP16	ARE	AAACCA	1591	6	anaerobic induction
AeTCP16	TGACG-motif	TGACG	468	5	MeJA-responsiveness
AeTCP16	TGACG-motif	TGACG	508	5	MeJA-responsiveness
AeTCP16	Box 4	ATTAAT	653	6	light responsiveness
AeTCP16	TGACG-motif	TGACG	634	5	MeJA-responsiveness
AeTCP16	GT1-motif	GGTTAAT	244	7	light responsiveness
AeTCP16	ARE	AAACCA	727	6	anaerobic induction
AeTCP16	P-box	CCTTTTG	866	7	gibberellin-responsiveness
AeTCP16	TGACG-motif	TGACG	1025	5	MeJA-responsiveness
AeTCP16	TCA-element	CCATCTTTTT	1244	9	salicylic acid responsiveness
AeTCP16	LTR	CCGAAA	1401	6	low-temperature responsiveness
AeTCP16	CAT-box	GCCACT	1412	6	meristem expression
AeTCP16	GT1-motif	GGTTAAT	552	7	light responsiveness
AeTCP16	MBS	CAACTG	142	6	drought-inducibility
AeTCP16	ARE	AAACCA	1982	6	anaerobic induction
AeTCP16	ABRE	AACCCGG	74	7	abscisic acid responsiveness
AeTCP16	ERE	ATTTTAAA	1239	8	ethylene-responsive
AeTCP17	CAT-box	GCCACT	759	6	meristem expression
AeTCP17	ARE	AAACCA	208	6	anaerobic induction
AeTCP17	G-Box	CACGTG	564	6	light responsiveness
AeTCP17	P-box	CCTTTTG	743	7	gibberellin-responsiveness
AeTCP17	G-box	CACGAC	826	6	light responsiveness
AeTCP17	ARE	AAACCA	854	6	anaerobic induction
AeTCP17	GT1-motif	GGTTAA	1820	6	light responsiveness
AeTCP17	TATC-box	TATCCCA	52	7	gibberellin-responsiveness
AeTCP17	TATC-box	TATCCCA	1133	7	gibberellin-responsiveness
AeTCP17	TCA-element	CCATCTTTTT	1014	9	salicylic acid responsiveness
AeTCP17	Box 4	ATTAAT	1094	6	light responsiveness
AeTCP17	Box 4	ATTAAT	1110	6	light responsiveness
AeTCP17	TCA-element	CCATCTTTTT	930	9	salicylic acid responsiveness
AeTCP17	LTR	CCGAAA	143	6	low-temperature responsiveness
AeTCP17	ERE	ATTTTAAA	473	8	ethylene-responsive
AeTCP17	ERE	ATTTTAAA	999	8	ethylene-responsive
AeTCP17	ERE	ATTTTAAA	1033	8	ethylene-responsive
AeTCP17	ERE	ATTTTAAA	1199	8	ethylene-responsive
AeTCP18	Box 4	ATTAAT	1046	6	light responsiveness
AeTCP18	MRE	AACCTAA	1402	7	light responsiveness
AeTCP18	TCT-motif	TCTTAC	1929	6	light responsiveness
AeTCP18	LAMP-element	CTTTATCA	1900	8	light responsiveness
AeTCP18	TGACG-motif	TGACG	1750	5	MeJA-responsiveness
AeTCP18	TATC-box	TATCCCA	1672	7	gibberellin-responsiveness
AeTCP18	G-box	TACGTG	58	6	light responsiveness
AeTCP18	TC-rich repeats	GTTTTCTTAC	71	9	defense and stress responsiveness
AeTCP18	TGA-element	AACGAC	1850	6	auxin responsiveness
AeTCP18	P-box	CCTTTTG	266	7	gibberellin-responsiveness
AeTCP18	ARE	AAACCA	399	6	anaerobic induction
AeTCP18	TCT-motif	TCTTAC	652	6	light responsiveness
AeTCP18	GT1-motif	GGTTAA	703	6	light responsiveness
AeTCP18	LTR	CCGAAA	758	6	low-temperature responsiveness
AeTCP18	Box 4	ATTAAT	976	6	light responsiveness
AeTCP18	TGACG-motif	TGACG	200	5	MeJA-responsiveness
AeTCP18	ERE	ATTTTAAA	35	8	ethylene-responsive
AeTCP19	P-box	CCTTTTG	723	7	gibberellin-responsiveness
AeTCP19	CAT-box	GCCACT	739	6	meristem expression
AeTCP19	G-box	CACGAC	806	6	light responsiveness
AeTCP19	ARE	AAACCA	834	6	anaerobic induction
AeTCP19	TCA-element	CCATCTTTTT	910	9	salicylic acid responsiveness
AeTCP19	G-Box	CACGTT	1132	6	light responsiveness
AeTCP19	Box 4	ATTAAT	1090	6	light responsiveness
AeTCP19	TATC-box	TATCCCA	1113	7	gibberellin-responsiveness
AeTCP19	TCCC-motif	TCTCCCT	1560	7	light responsiveness
AeTCP19	GT1-motif	GGTTAA	1801	6	light responsiveness
AeTCP19	GT1-motif	GTGTGTGAA	597	9	light responsiveness
AeTCP19	Box 4	ATTAAT	1074	6	light responsiveness
AeTCP19	G-box	CACGTG	522	6	light responsiveness
AeTCP19	TCA-element	CCATCTTTTT	994	9	salicylic acid responsiveness
AeTCP19	P-box	CCTTTTG	99	7	gibberellin-responsiveness
AeTCP19	CAT-box	GCCACT	66	6	meristem expression
AeTCP19	ARE	AAACCA	166	6	anaerobic induction
AeTCP19	ERE	ATTTTAAA	431	8	ethylene-responsive
AeTCP19	ERE	ATTTTAAA	979	8	ethylene-responsive
AeTCP19	ERE	ATTTTAAA	1013	8	ethylene-responsive
AeTCP19	ERE	ATTTTAAA	1180	8	ethylene-responsive
AeTCP20	Box 4	ATTAAT	697	6	light responsiveness
AeTCP20	AE-box	AGAAACAA	628	8	light responsiveness
AeTCP20	LTR	CCGAAA	615	6	low-temperature responsiveness
AeTCP20	P-box	CCTTTTG	6	7	gibberellin-responsiveness
AeTCP20	TGACG-motif	TGACG	345	5	MeJA-responsiveness
AeTCP20	MBS	CAACTG	170	6	drought-inducibility
AeTCP20	ARE	AAACCA	131	6	anaerobic induction
AeTCP20	Box 4	ATTAAT	724	6	light responsiveness
AeTCP20	LTR	CCGAAA	490	6	low-temperature responsiveness
AeTCP20	HD-Zip 1	CAAT(A/T)ATTG	756	8.5	differentiation of the palisade mesophyll cells
AeTCP20	MRE	AACCTAA	1138	7	light responsiveness
AeTCP20	Box 4	ATTAAT	866	6	light responsiveness
AeTCP20	CAT-box	GCCACT	1942	6	meristem expression
AeTCP20	Box 4	ATTAAT	980	6	light responsiveness
AeTCP20	TCT-motif	TCTTAC	1328	6	light responsiveness
AeTCP20	ARE	AAACCA	1432	6	anaerobic induction
AeTCP20	TCT-motif	TCTTAC	1687	6	light responsiveness
AeTCP20	AE-box	AGAAACTT	1802	8	light responsiveness
AeTCP20	GTGGC-motif	CAGCGTGTGGC	1815	10	light responsiveness
AeTCP20	Box 4	ATTAAT	1848	6	light responsiveness
AeTCP20	AE-box	AGAAACAA	762	8	light responsiveness
AeTCP20	Box 4	ATTAAT	1911	6	light responsiveness
AeTCP20	ERE	ATTTTAAA	701	8	ethylene-responsive
AeTCP20	ERE	ATTTTAAA	1640	8	ethylene-responsive
AeTCP21	CAT-box	GCCACT	1280	6	meristem expression
AeTCP21	ACE	CTAACGTATT	941	9	light responsiveness
AeTCP21	GT1-motif	GGTTAA	839	6	light responsiveness
AeTCP21	Sp1	GGGCGG	306	6	light responsiveness
AeTCP21	CGTCA-motif	CGTCA	64	5	MeJA-responsiveness
AeTCP21	TCT-motif	TCTTAC	33	6	light responsiveness
AeTCP21	AAAC-motif	CAATCAAAACCT	1738	12	light responsiveness
AeTCP21	O2-site	GATGATGTGG	1820	9	zein metabolism regulation
AeTCP21	ARE	AAACCA	1924	6	anaerobic induction
AeTCP21	ARE	AAACCA	1930	6	anaerobic induction
AeTCP21	TCT-motif	TCTTAC	1958	6	light responsiveness
AeTCP21	G-box	CACGTC	590	6	light responsiveness
AeTCP21	P-box	CCTTTTG	1584	7	gibberellin-responsiveness
AeTCP21	WUN-motif	AAATTTCCT	1340	9	wound responsiveness
AeTCP22	G-box	CACGAC	1631	6	light responsiveness
AeTCP22	TGACG-motif	TGACG	44	5	MeJA-responsiveness
AeTCP22	G-box	CCACGTAA	54	8	light responsiveness
AeTCP22	TGACG-motif	TGACG	248	5	MeJA-responsiveness
AeTCP22	G-Box	CACGTT	348	6	light responsiveness
AeTCP22	GTGGC-motif	GATTCTGTGGC	782	10	light responsiveness
AeTCP22	Box 4	ATTAAT	1286	6	light responsiveness
AeTCP22	CAT-box	GCCACT	1300	6	meristem expression
AeTCP22	G-box	CACGAC	1381	6	light responsiveness
AeTCP22	Box 4	ATTAAT	97	6	light responsiveness
AeTCP22	TGA-element	AACGAC	1465	6	auxin responsiveness
AeTCP22	ERE	ATTTTAAA	883	8	ethylene-responsive
AeTCP22	ERE	ATTTTAAA	950	8	ethylene-responsive
AeTCP22	ERE	ATTTTAAA	1000	8	ethylene-responsive
AeTCP22	ERE	ATTTTAAA	1047	8	ethylene-responsive
AeTCP23	Box 4	ATTAAT	1676	6	light responsiveness
AeTCP23	TGA-element	AACGAC	987	6	auxin responsiveness
AeTCP23	Box 4	ATTAAT	1057	6	light responsiveness
AeTCP23	CAT-box	GCCACT	1076	6	meristem expression
AeTCP23	TCT-motif	TCTTAC	1214	6	light responsiveness
AeTCP23	TCA-element	TCAGAAGAGG	819	9	salicylic acid responsiveness
AeTCP23	CCAAT-box	CAACGG	875	6	MYBHv1 binding site
AeTCP23	Sp1	GGGCGG	1496	6	light responsiveness
AeTCP23	CAT-box	GCCACT	1277	6	meristem expression
AeTCP23	CAG-motif	GAAAGGCAGAC	1353	10	light responsiveness
AeTCP23	GATA-motif	GATAGGA	1299	7	light responsiveness
AeTCP23	G-box	GCCACGTGGA	242	9	light responsiveness
AeTCP23	TATC-box	TATCCCA	45	7	gibberellin-responsiveness
AeTCP23	O2-site	GATGATGTGG	38	9	zein metabolism regulation
AeTCP23	GA-motif	ATAGATAA	22	8	light responsiveness
AeTCP23	Box 4	ATTAAT	17	6	light responsiveness
AeTCP23	3-AF1 binding site	TAAGAGAGGAA	1441	10	light responsiveness
AeTCP23	O2-site	GATGATGTGG	782	9	zein metabolism regulation
AeTCP23	ERE	ATTTTAAA	975	8	ethylene-responsive
AeTCP24	chs-Unit 1 m1	ACCTAACCCGG	1402	10	light responsiveness
AeTCP24	GATA-motif	AAGGATAAGG	1785	9	light responsiveness
AeTCP24	AE-box	AGAAACAA	1760	8	light responsiveness
AeTCP24	AT1-motif	AATTATTTTTTATT	1620	13	light responsiveness
AeTCP24	G-box	CACGTG	1543	6	light responsiveness
AeTCP24	CAT-box	GCCACT	1306	6	meristem expression
AeTCP24	ATCT-motif	AATCTAATCC	1280	10	light responsiveness
AeTCP24	ARE	AAACCA	37	6	anaerobic induction
AeTCP24	GT1-motif	GGTTAAT	410	7	light responsiveness
AeTCP24	Box 4	ATTAAT	390	6	light responsiveness
AeTCP24	chs-CMA1a	TTACTTAA	1111	8	light responsiveness
AeTCP24	ARE	AAACCA	969	6	anaerobic induction
AeTCP24	O2-site	GATGATGTGG	923	9	zein metabolism regulation
AeTCP24	ACE	CTAACGTATT	732	10	light responsiveness
AeTCP24	MBS	CAACTG	721	6	drought-inducibility
AeTCP24	GARE-motif	TCTGTTG	642	7	gibberellin-responsiveness
AeTCP24	TATC-box	TATCCCA	1203	7	gibberellin-responsiveness
AeTCP25	AE-box	AGAAACTT	93	8	light responsiveness
AeTCP25	GCN4_motif	TGAGTCA	131	7	endosperm expression
AeTCP25	TGACG-motif	TGACG	209	5	MeJA-responsiveness
AeTCP25	Box 4	ATTAAT	1124	6	light responsiveness
AeTCP25	Box 4	ATTAAT	1309	6	light responsiveness
AeTCP25	GT1-motif	GGTTAAT	1319	7	light responsiveness
AeTCP25	GT1-motif	GGTTAAT	1724	7	light responsiveness
AeTCP25	P-box	CCTTTTG	1943	7	gibberellin-responsiveness
AeTCP25	G-Box	CACGTT	1959	6	light responsiveness
AeTCP25	ARE	AAACCA	44	6	anaerobic induction
AeTCP25	TGA-element	AACGAC	438	6	auxin responsiveness
AeTCP25	ERE	ATTTTAAA	285	8	ethylene-responsive
AeTCP25	ERE	ATTTTAAA	696	8	ethylene-responsive
AeTCP26	O2-site	GATGATGTGG	1524	9	zein metabolism regulation
AeTCP26	circadian	CAAAGATATC	189	9	circadian control
AeTCP26	GT1-motif	GGTTAA	1137	6	light responsiveness
AeTCP26	Sp1	GGGCGG	893	6	light responsiveness
AeTCP26	GC-motif	CCCCCG	887	6	anoxic specific inducibility
AeTCP26	TCT-motif	TCTTAC	705	6	light responsiveness
AeTCP26	CAT-box	GCCACT	641	6	meristem expression
AeTCP26	AE-box	AGAAACAA	1344	8	light responsiveness
AeTCP26	LTR	CCGAAA	1117	6	low-temperature responsiveness
AeTCP26	TC-rich repeats	GTTTTCTTAC	1882	9	defense and stress responsiveness
AeTCP26	GT1-motif	GGTTAA	264	6	light responsiveness
AeTCP26	AuxRR-core	GGTCCAT	1739	7	auxin responsiveness
AeTCP26	TCA-element	CCATCTTTTT	320	9	salicylic acid responsiveness
AeTCP26	ERE	ATTTTAAA	1374	8	ethylene-responsive
