# Supplementary material for: Unveiling kiwifruit TCP genes: evolution, functions, and expression insights
Source: Plant Signal Behav. 2024 Apr 10;19(1):2338985. doi: 10.1080/15592324.2024.2338985 (PMC11008546; doi:10.1080/15592324.2024.2338985)
Supplement: Tables.xlsx [file KPSB_A_2338985_SM6147.xlsx]

## Sheet: Table 1
Table 1. Protein composition and physiochemical characteristics of kiwifruit TCPs.
Species	Name	Gene_id	CDS length	Peptide residue	MW (kD)	pI	GRAVY	Subcellular location
A. chinensis	AcTCP01	Acc01442.1	1011	337	35.4715	7.02521	-0.295846	Nuclear
	AcTCP02	Acc02302.1	957	319	36.2709	6.61136	-0.771787	Nuclear
	AcTCP03	Acc02509.1	825	275	29.2784	9.21094	-0.644	Nuclear
	AcTCP04	Acc02707.1	1029	343	35.7547	5.19602	-0.291545	Nuclear
	AcTCP05	Acc03187.1	528	176	18.628	10.3316	-0.235227	Nuclear
	AcTCP06	Acc04055.1	954	318	35.8915	6.15239	-0.751572	Nuclear
	AcTCP07	Acc05178.1	1071	357	37.8245	7.00435	-0.663305	Nuclear
	AcTCP08	Acc05559.1	810	270	28.8117	9.12926	-0.564074	Nuclear
	AcTCP09	Acc05857.1	813	271	30.3177	9.46765	-0.611808	Nuclear
	AcTCP10	Acc06329.1	909	303	31.8941	7.88431	-0.434983	Nuclear
	AcTCP11	Acc06470.1	1275	425	46.1105	7.76423	-0.729412	Nuclear
	AcTCP12	Acc06697.1	1365	455	47.9674	6.91523	-0.615604	Nuclear
	AcTCP13	Acc09084.1	939	313	33.4698	9.53818	-0.428115	Nuclear
	AcTCP14	Acc13889.1	669	223	24.2407	5.81317	-0.548879	Nuclear
	AcTCP15	Acc14596.1	966	322	34.4017	9.64107	-0.393478	Nuclear
	AcTCP16	Acc15732.1	1044	348	36.558	8.53208	-0.237069	Nuclear
	AcTCP17	Acc18253.1	1137	379	40.2629	7.91177	-0.566491	Nuclear
	AcTCP18	Acc18647.1	972	324	36.8905	8.72949	-1.0071	Nuclear
	AcTCP19	Acc19119.1	1062	354	38.9453	6.2356	-0.721469	Nuclear
	AcTCP20	Acc19964.1	1044	348	36.7291	6.54162	-0.277586	Nuclear
	AcTCP21	Acc20454.1	597	199	21.1075	6.05997	-0.201005	Nuclear
	AcTCP22	Acc20688.1	888	296	33.1435	5.86171	-0.663514	Nuclear
	AcTCP23	Acc20776.1	1257	419	44.9778	7.82422	-0.748449	Nuclear
	AcTCP24	Acc21269.1	1383	461	48.3117	6.5693	-0.598265	Nuclear
	AcTCP25	Acc21859.1	987	329	36.9754	6.13812	-1.06687	Nuclear
	AcTCP26	Acc21895.1	1140	380	42.5301	8.79408	-0.690263	Nuclear
	AcTCP27	Acc25137.1	879	293	32.7259	5.81522	-0.801365	Nuclear
	AcTCP28	Acc26440.1	1110	370	40.0685	5.91003	-0.723784	Nuclear
	AcTCP29	Acc26616.1	975	325	36.9336	8.32811	-1.08769	Nuclear
	AcTCP30	Acc26652.1	1101	367	40.7714	9.14202	-0.619619	Nuclear
	AcTCP31	Acc28314.1	738	246	26.1152	9.7145	-0.365854	Nuclear
	AcTCP32	Acc28550.1	1086	362	40.5895	8.97298	-0.931492	Nuclear
	AcTCP33	Acc29857.1	1140	380	40.1959	7.31026	-0.520263	Nuclear
	AcTCP34	Acc30140.1	480	160	17.2674	8.81903	-0.26	Nuclear
	AcTCP35	Acc30510.1	675	225	23.5377	6.6894	-0.452444	Nuclear
	AcTCP36	Acc30781.1	879	293	33.2729	9.15859	-0.794881	Nuclear
	AcTCP37	Acc30834.1	981	327	36.4932	9.34393	-0.593884	Nuclear
	AcTCP38	Acc31269.1	1044	348	39.2069	6.04502	-0.949425	Nuclear
	AcTCP39	Acc31364.1	762	254	26.7269	9.71547	-0.323622	Nuclear
	AcTCP40	Acc32197.1	489	163	17.8256	10.1734	-0.850307	Nuclear
A. eriantha	AeTCP01	DTZ79_02g14520	849	283	29.6511	5.995	-0.218375	Nuclear
	AeTCP02	DTZ79_03g01820	816	272	28.2587	9.85884	-0.215074	Nuclear
	AeTCP03	DTZ79_03g07410	471	157	16.9539	10.6779	-0.62293	Nuclear
	AeTCP04	DTZ79_03g07430	522	174	18.4036	9.1787	-0.321839	Nuclear
	AeTCP05	DTZ79_05g08630	1011	337	37.9834	8.67817	-0.762315	Nuclear
	AeTCP06	DTZ79_06g03830	912	304	32.1054	7.8845	-0.425987	Nuclear
	AeTCP07	DTZ79_06g05430	1275	425	46.0334	8.21309	-0.732471	Nuclear
	AeTCP08	DTZ79_06g09390	1782	594	63.1268	9.12487	-0.584343	Nuclear
	AeTCP09	DTZ79_08g09290	918	306	32.9284	10.1326	-0.446732	Nuclear
	AeTCP10	DTZ79_12g11690	693	231	25.3919	8.73329	-0.654113	Nuclear
	AeTCP11	DTZ79_14g05220	2103	701	77.0243	9.10192	-0.22097	Nuclear
	AeTCP12	DTZ79_16g08010	1149	383	40.5809	9.82713	-0.496084	Nuclear
	AeTCP13	DTZ79_16g09430	828	276	31.207	9.39712	-0.7	Nuclear
	AeTCP14	DTZ79_16g13170	1215	405	43.4748	9.32885	-0.754321	Nuclear
	AeTCP15	DTZ79_18g14200	471	157	16.0159	4.44728	0.180255	Nuclear
	AeTCP16	DTZ79_19g04170	1518	506	53.5521	9.13125	-0.527866	Nuclear
	AeTCP17	DTZ79_19g10800	984	328	36.7642	6.67906	-1.03354	Nuclear
	AeTCP18	DTZ79_19g11290	1077	359	40.4332	8.73071	-0.553203	Nuclear
	AeTCP19	DTZ79_19g16560	936	312	35.0123	9.67305	-0.792628	Nuclear
	AeTCP20	DTZ79_23g13830	1113	371	41.2457	7.17356	-0.669542	Nuclear
	AeTCP21	DTZ79_23g19240	1017	339	36.6779	6.45915	-0.807375	Nuclear
	AeTCP22	DTZ79_25g00720	441	147	16.1262	11.8705	-0.693878	Nuclear
	AeTCP23	DTZ79_26g00970	963	321	36.8117	9.07471	-0.978505	Nuclear
	AeTCP24	DTZ79_26g06930	1200	400	42.7923	8.65947	-0.44225	Nuclear
	AeTCP25	DTZ79_27g03390	939	313	35.4023	8.3597	-0.715335	Nuclear
	AeTCP26	DTZ79_27g04050	834	278	31.0509	9.73339	-0.697482	Nuclear

## Sheet: Table 2
Table 2 TCP duplication events identified in kiwifruit.
Duplicated genes		Duplication types		Ka	Ks	Ka/Ks
Gene 1	Gene 2	Gene 1	Gene 2
AcTCP01	AcTCP04	WGD	WGD	0.0389932	0.236592	0.164812
AcTCP02	AcTCP30	WGD	WGD	0.400597	2.73985	0.146211
AcTCP02	AcTCP26	WGD	WGD	0.383898	2.87778	0.133401
AcTCP02	AcTCP36	WGD	WGD	0.226087	0.761696	0.29682
AcTCP02	AcTCP06	WGD	WGD	0.0769362	0.127691	0.602521
AcTCP03	AcTCP35	WGD	WGD	0.119036	0.790372	0.150608
AcTCP03	AcTCP08	WGD	WGD	0.103069	0.863359	0.119382
AcTCP14	AcTCP22	WGD	WGD	0.464264	1.4965	0.310233
AcTCP14	AcTCP27	WGD	WGD	0.497363	2.80074	0.177582
AcTCP14	AcTCP28	WGD	WGD	0.457312	1.50089	0.304693
AcTCP15	AcTCP13	WGD	WGD	0.0491618	0.241371	0.203677
AcTCP16	AcTCP20	WGD	WGD	0.0708377	0.25429	0.27857
AcTCP16	AcTCP01	WGD	WGD	0.388163	1.94009	0.200074
AcTCP16	AcTCP04	WGD	WGD	0.394382	1.89077	0.208583
AcTCP17	AcTCP33	WGD	WGD	0.0225469	0.300629	0.0749991
AcTCP17	AcTCP10	WGD	WGD	0.317824	1.70888	0.185983
AcTCP18	AcTCP25	WGD	WGD	0.282611	1.11911	0.252531
AcTCP19	AcTCP28	WGD	WGD	0.184117	0.848669	0.216947
AcTCP20	AcTCP01	WGD	WGD	0.405425	1.61562	0.25094
AcTCP20	AcTCP04	WGD	WGD	0.425926	1.91558	0.222349
AcTCP20	AcTCP13	WGD	WGD	0.382638	2.53382	0.151012
AcTCP21	AcTCP05	WGD	WGD	0.0731957	0.334438	0.218862
AcTCP22	AcTCP27	WGD	WGD	0.0852262	0.240389	0.354534
AcTCP24	AcTCP12	WGD	WGD	0.0306575	0.286272	0.107092
AcTCP25	AcTCP29	WGD	WGD	0.0633622	0.234032	0.270742
AcTCP25	AcTCP09	WGD	WGD	0.482494	2.41286	0.199968
AcTCP26	AcTCP30	WGD	WGD	0.0446587	0.176821	0.252565
AcTCP26	AcTCP36	WGD	WGD	0.373867	1.2404	0.301409
AcTCP26	AcTCP06	WGD	WGD	0.361062	3.14956	0.114639
AcTCP29	AcTCP32	WGD	WGD	0.491668	2.34423	0.209736
AcTCP29	AcTCP37	WGD	WGD	0.524547	2.40321	0.218269
AcTCP30	AcTCP36	WGD	WGD	0.384523	1.30024	0.295731
AcTCP30	AcTCP06	WGD	WGD	0.375677	2.14671	0.175002
AcTCP32	AcTCP38	WGD	WGD	0.0926343	0.213342	0.434206
AcTCP33	AcTCP10	WGD	WGD	0.256784	1.44256	0.178006
AcTCP34	AcTCP40	WGD	WGD	0.822066	1.41262	0.581943
AcTCP34	AcTCP05	WGD	WGD	0.584339	1.73934	0.335955
AcTCP35	AcTCP08	WGD	WGD	0.0407571	0.143808	0.283413
AcTCP35	AcTCP10	WGD	WGD	0.62182	1.856	0.335033
AcTCP36	AcTCP06	WGD	WGD	0.199193	0.747534	0.266466
AcTCP36	AcTCP09	WGD	WGD	0.839728	2.97465	0.282294
AcTCP37	AcTCP09	WGD	WGD	0.0974341	0.255284	0.38167
AcTCP40	AcTCP05	WGD	WGD	0.525097	1.0018	0.524154
AeTCP02	AeTCP11	WGD	WGD	0.365046	1.69915	0.214841
AeTCP05	AeTCP26	WGD	WGD	0.0816715	0.220554	0.370302
AeTCP06	AeTCP24	WGD	WGD	0.276726	1.40964	0.196309
AeTCP08	AeTCP16	WGD	WGD	0.0428725	0.242904	0.1765
AeTCP09	AeTCP11	WGD	WGD	0.479327	2.25026	0.21301
AeTCP12	AeTCP24	WGD	WGD	0.180212	0.538555	0.334621
AeTCP13	AeTCP17	WGD	WGD	0.346293	1.32226	0.261895
AeTCP13	AeTCP23	WGD	WGD	0.11271	0.27558	0.408992
AeTCP17	AeTCP23	WGD	WGD	0.270021	0.950109	0.284199
AeTCP18	AeTCP20	WGD	WGD	0.109446	0.278275	0.393301
AeTCP18	AeTCP25	WGD	WGD	0.427856	1.6602	0.257714
AeTCP20	AeTCP25	WGD	WGD	0.40641	1.47963	0.274671
